# Supplementary material for: A revision of the Aleiodes bakeri (Brues) species subgroup of the A. seriatus species group with the descriptions of 18 new species from the Neotropical Region
Source: Zookeys. 2020 Aug 27;964:41–107. doi: 10.3897/zookeys.964.56131 (PMC7471132; doi:10.3897/zookeys.964.56131)
Supplement: XML Treatment for Aleiodes andinus [file zookeys.964.56131-treatment1.xml]

<!DOCTYPE tp:taxon-treatment
  PUBLIC "-//TaxonX//DTD Taxonomic Treatment Publishing DTD v0 20100105//EN" "tax-treatment-NSO.dtd">
<tp:taxon-treatment xmlns:tp="http://www.plazi.org/taxpub"><tp:treatment-meta><kwd-group><label>Taxon classification</label><kwd><named-content xmlns:xlink="http://www.w3.org/1999/xlink" content-type="kingdom">Animalia</named-content></kwd><kwd><named-content xmlns:xlink="http://www.w3.org/1999/xlink" content-type="order">Hymenoptera</named-content></kwd><kwd><named-content xmlns:xlink="http://www.w3.org/1999/xlink" content-type="family">Braconidae</named-content></kwd></kwd-group><mixed-citation publication-type="journal"><person-group><name><surname>Shaw</surname><given-names>Scott R.</given-names></name><name><surname>Shimbori</surname><given-names>Eduardo M.</given-names></name><name><surname>Penteado-Dias</surname><given-names>Angélica M.</given-names></name></person-group><article-title>A revision of the <italic><tp:taxon-name><tp:taxon-name-part taxon-name-part-type="genus" reg="Aleiodes">Aleiodes</tp:taxon-name-part> <tp:taxon-name-part taxon-name-part-type="species" reg="bakeri">bakeri</tp:taxon-name-part></tp:taxon-name></italic> (Brues) species subgroup of the <italic><tp:taxon-name><tp:taxon-name-part taxon-name-part-type="genus" reg="Aleiodes">A.</tp:taxon-name-part> <tp:taxon-name-part taxon-name-part-type="species" reg="seriatus">seriatus</tp:taxon-name-part></tp:taxon-name></italic> species group with the descriptions of 18 new species from the Neotropical Region</article-title><source>Zookeys</source><day>27</day><month>8</month><year>2020</year><volume>964</volume><fpage>41</fpage><lpage>107</lpage><pub-id pub-id-type="doi">10.3897/zookeys.964.56131</pub-id></mixed-citation></tp:treatment-meta><tp:nomenclature><tp:taxon-name><object-id xmlns:xlink="http://www.w3.org/1999/xlink" content-type="arpha" xlink:type="simple">8A698044-D054-591A-A410-559BA1970759</object-id>
              <tp:taxon-name-part taxon-name-part-type="genus" reg="Aleiodes">Aleiodes</tp:taxon-name-part>
              <tp:taxon-name-part taxon-name-part-type="species" reg="andinus">andinus</tp:taxon-name-part>
              <object-id xmlns:xlink="http://www.w3.org/1999/xlink" content-type="zoobank" xlink:type="simple">http://zoobank.org/095E7E57-B313-4549-BFC8-97F655CD97AA</object-id>
            </tp:taxon-name><tp:taxon-authority>Shaw &amp; Shimbori</tp:taxon-authority><tp:taxon-status xmlns:xlink="http://www.w3.org/1999/xlink" xlink:type="simple">sp. nov.</tp:taxon-status><xref ref-type="fig" rid="F3">Figs 4–7</xref></tp:nomenclature><tp:treatment-sec sec-type="type material" id="SECID0EAVBG"><title>Type material.</title><p>Holotype, female (<named-content xmlns:xlink="http://www.w3.org/1999/xlink" content-type="dwc:institutional_code" xlink:type="simple">MUSM</named-content>) “PERU: CUSCO, La Convención, Echarate, C. Segakiato. <named-content xmlns:xlink="http://www.w3.org/1999/xlink" content-type="dwc:verbatimCoordinates" xlink:type="simple"><named-content content-type="geo-json" specific-use="{&#34;type&#34;:&#34;Point&#34;,&#34;coordinates&#34;:[-73.249361,-11.760722]}" id="NCID0EOVBG" xlink:type="simple">11°45'38.6"S, 73°14'57.7"W</named-content></named-content> 908m. 01.ii.2011. M. Alvarado &amp; E Rázuri.”</p></tp:treatment-sec><tp:treatment-sec sec-type="description" id="SECID0ETVBG"><title>Description.</title><p>Body length 8.1 mm. Fore wing length 6.4 mm.</p><p><bold><italic>Head.</italic></bold> In dorsal view eye length/temple 4.0. Eye height/head width 0.4. Eye height/minimum distance between eyes 1.1. <abbrev xmlns:xlink="http://www.w3.org/1999/xlink" xlink:title="diameter of lateral ocellus" id="ABBRID0E6VBG" xlink:type="simple">OD</abbrev>/<abbrev xmlns:xlink="http://www.w3.org/1999/xlink" xlink:title="distance between lateral ocelli" id="ABBRID0EDWBG" xlink:type="simple">POL</abbrev> 2.2. <abbrev xmlns:xlink="http://www.w3.org/1999/xlink" xlink:title="diameter of lateral ocellus" id="ABBRID0EHWBG" xlink:type="simple">OD</abbrev>/<abbrev xmlns:xlink="http://www.w3.org/1999/xlink" xlink:title="distance between eye and lateral ocellus" id="ABBRID0ELWBG" xlink:type="simple">OOL</abbrev> 2.4. Frons excavated. Frons lateral carina present. Occipital carina dorsally complete, weakly curved. Occiput in dorsal view nearly straight, not indented medially. Occipital carina ventrally meeting hypostomal carina. Mid-longitudinal crest at upper face present. Hypoclypeal depression/face width 0.33. Malar space/eye height 0.19. Face height/width 0.7. Clypeus height/width 0.66. Clypeus convex, granulate. Sculpture of head mostly shiny granulate. Face weakly rugose, transversely rugose-striate around median crest.</p><p><bold><italic>Antenna.</italic></bold> Antennal segments 55. Antenna/body length 1.2. Scape/pedicel length 2.3. Length of first/second flagellomere 1.2. Fourth flagellomere length/apical width 1.7. Tip of apical segment of antenna pointed.</p><p><bold><italic>Mesosoma.</italic></bold> Length/height ~ 1.6. Width of mesoscutum/width of head 0.7. Mesoscutum length/width ~ 1.1. Pronotal collar/vertex 0.7. Prescutellar sulcus with complete median carina, rugose laterally without distinct lateral carinae. Mesoscutum posterior border with distinct complete carina. Metanotum with mid-longitudinal carina complete, connecting to a carinate pit posteriorly, carina bisecting posterior pit, although weaker posteriorly. Metanotum mid-pit present, delimited by carinae. Mid-longitudinal carina of propodeum present at basal 0.7, absent posteriorly. Ventral mid-line of mesopleuron set within shallow smooth sulcus; pit at ventral mid-line absent. Notauli weakly indicated anteriorly, indistinctly crenulate. Sternaulus weakly indicated anteriorly, rugose. Sculpture of mesosoma mostly granulate. Pronotum rugose laterally, or granulate ventrally, pronotal groove crenulate anteriorly, short subventral longitudinal carina present. Mesopleuron rugose below subalar groove. Subalar groove crenulate. Mid-posterior region of mesoscutum rugose. Mesoscutellar trough entirely costate. Metanotum mostly smooth and weakly crenulate. Propodeum mostly rugose.</p><p><bold><italic>Wings.</italic></bold> Fore wing: Stigma length/height 3.4. Vein r/2RS 1.3. Vein r/RS+Mb 1.2. Vein 3RSa/2RS 1.8. Vein 3RSa/2M 0.83. Vein 3RSa/3RSb 0.46. Vein 1CUa/1CUb 1.0. Vein 1CUa/2CUa 2.1. Vein 1cu-a weakly inclivous. Vein 1M nearly straight. Vein RS+Ma virtually straight. Vein M+CU weakly sinuate. Vein 1-1A very weakly sinuate apically. Vein 1a absent. Second submarginal cell trapezoidal. Subbasal cell glabrous, with two parallel rows of short setae subapically, a row of setae just below of vein 1CUa and M+CU apically, a row of setae apically just above vein 1-1A, and sparsely setose at base. Basal cell evenly setose. Hind wing: Vein RS bent at basal 0.3, with vein r. Marginal cell narrowest at base. Vein M+CU/1M 1.6. Vein M+CU/r-m 1.3. Vein m-cu present, spectral. Vein m-cu position relative to vein r-m antefurcal. Vein 2-1A absent. Basal cell sparsely setose, bare posteriorly.</p><p><bold><italic>Hind legs.</italic></bold> Femur length/width 5.0. Length of tibia/tarsi ~ 0.9. Length of basitarsus/tarsi 2–4 ~ 0.7. Sculpture of hind coxa dorsally mostly shiny granular-coriaceous, finely striate apically. Tarsal claws not pectinate.</p><p><bold><italic>Metasoma.</italic></bold><abbrev xmlns:xlink="http://www.w3.org/1999/xlink" xlink:title="metasomal tergite 1" id="ABBRID0ESXBG" xlink:type="simple">T1</abbrev> length/apical width ~ 1.3. <abbrev xmlns:xlink="http://www.w3.org/1999/xlink" xlink:title="metasomal tergite 2" id="ABBRID0EWXBG" xlink:type="simple">T2</abbrev> length/apical width ~ 0.9. <abbrev xmlns:xlink="http://www.w3.org/1999/xlink" xlink:title="metasomal tergite 3" id="ABBRID0E1XBG" xlink:type="simple">T3</abbrev> length/apical width 0.7. Mid-longitudinal carina extending until near apex of <abbrev xmlns:xlink="http://www.w3.org/1999/xlink" xlink:title="metasomal tergite 3" id="ABBRID0E5XBG" xlink:type="simple">T3</abbrev>. Metasoma sculpture <abbrev xmlns:xlink="http://www.w3.org/1999/xlink" xlink:title="metasomal tergite 1" id="ABBRID0ECYBG" xlink:type="simple">T1</abbrev> rugose, <abbrev xmlns:xlink="http://www.w3.org/1999/xlink" xlink:title="metasomal tergite 2" id="ABBRID0EGYBG" xlink:type="simple">T2</abbrev> and most of <abbrev xmlns:xlink="http://www.w3.org/1999/xlink" xlink:title="metasomal tergite 3" id="ABBRID0EKYBG" xlink:type="simple">T3</abbrev> striate-rugose, remainder metasoma smooth. Ovipositor sheath/hind basitarsus 0.5. Ovipositor sheaths narrow, with truncate apex; apical point absent.</p><p><bold><italic>Color.</italic></bold> Brownish yellow. Antenna with basal 12–13 flagellomeres black, apical segments yellow. Wings tinged yellow; stigma and most veins yellow; vein 1M at basal 0.7 and vein 1CUa black, veins r, 2RS, and apex of and 2CUb brown; distinctly infuscate area around base of vein 1M and vein 1CUa, faintly infuscate spots below apex of vein 1-1A and around vein 2CUb.</p><p><bold>Male.</bold> Unknown.</p></tp:treatment-sec><tp:treatment-sec sec-type="diagnosis" id="SECID0EZYBG"><title>Diagnosis.</title><p><italic><tp:taxon-name><tp:taxon-name-part taxon-name-part-type="genus" reg="Aleiodes">Aleiodes</tp:taxon-name-part> <tp:taxon-name-part taxon-name-part-type="species" reg="andinus">andinus</tp:taxon-name-part></tp:taxon-name></italic> is similar to three other new species described in this paper, <italic><tp:taxon-name><tp:taxon-name-part taxon-name-part-type="genus" reg="Aleiodes">A.</tp:taxon-name-part> <tp:taxon-name-part taxon-name-part-type="species" reg="gonodontivorus">gonodontivorus</tp:taxon-name-part></tp:taxon-name></italic>, <italic><tp:taxon-name><tp:taxon-name-part taxon-name-part-type="genus" reg="Aleiodes">A.</tp:taxon-name-part> <tp:taxon-name-part taxon-name-part-type="species" reg="lidiae">lidiae</tp:taxon-name-part></tp:taxon-name></italic>, and <italic><tp:taxon-name><tp:taxon-name-part taxon-name-part-type="genus" reg="Aleiodes">A.</tp:taxon-name-part> <tp:taxon-name-part taxon-name-part-type="species" reg="taurus">taurus</tp:taxon-name-part></tp:taxon-name></italic>, which also have a distinctly bicolored flagellum with rapid transition from dark to light color (Figs <xref ref-type="fig" rid="F3">4</xref>, <xref ref-type="fig" rid="F12">41</xref>, <xref ref-type="fig" rid="F16">59</xref>, <xref ref-type="fig" rid="F22">79</xref>). However, those three species have a fore wing basal cell that is largely glabrous (Figs <xref ref-type="fig" rid="F12">47</xref>, <xref ref-type="fig" rid="F16">63</xref>, <xref ref-type="fig" rid="F22">83</xref>) and ovipositor sheath with an apical point (Figs <xref ref-type="fig" rid="F12">46</xref>, <xref ref-type="fig" rid="F16">62</xref>, <xref ref-type="fig" rid="F22">82</xref>), whereas the basal cell of <italic><tp:taxon-name><tp:taxon-name-part taxon-name-part-type="genus" reg="Aleiodes">A.</tp:taxon-name-part> <tp:taxon-name-part taxon-name-part-type="species" reg="andinus">andinus</tp:taxon-name-part></tp:taxon-name></italic> is evenly setose (Fig. <xref ref-type="fig" rid="F3">6</xref>) and the the ovipositor sheath lacks an apical point (Fig. <xref ref-type="fig" rid="F3">5</xref>).</p><fig id="F3" position="float" orientation="portrait"><object-id xmlns:xlink="http://www.w3.org/1999/xlink" content-type="doi" xlink:type="simple">10.3897/zookeys.964.56131.figures4-7</object-id><object-id xmlns:xlink="http://www.w3.org/1999/xlink" content-type="arpha" xlink:type="simple">86E9A21A-DA67-5CA2-A209-5E7EE40B25F9</object-id><label>Figures 4–7.</label><caption><p><italic><tp:taxon-name><tp:taxon-name-part taxon-name-part-type="genus" reg="Aleiodes">Aleiodes</tp:taxon-name-part> <tp:taxon-name-part taxon-name-part-type="species" reg="andinus">andinus</tp:taxon-name-part></tp:taxon-name></italic> sp. nov. <bold>4</bold> lateral habitus <bold>5</bold> apex of metasoma and ovipositor, lateral view <bold>6</bold> basal cell of fore wing showing dense setae <bold>7</bold> head, dorsal view.</p></caption><graphic xmlns:xlink="http://www.w3.org/1999/xlink" xlink:href="zookeys-964-041-g003.jpg" position="float" orientation="portrait" xlink:type="simple" id="oo_446868.jpg"><uri content-type="original_file" xlink:type="simple">https://binary.pensoft.net/fig/446868</uri></graphic></fig></tp:treatment-sec><tp:treatment-sec sec-type="distribution" id="SECID0EG4BG"><title>Distribution.</title><p>Known only from the type-locality in Cusco, Peru.</p></tp:treatment-sec><tp:treatment-sec sec-type="etymology" id="SECID0EL4BG"><title>Etymology.</title><p>The name refers to the Andes Mountains, which are prominent features of the Cusco region of Peru where the holotype specimen was collected.</p></tp:treatment-sec><tp:treatment-sec><!--Section generated to contain objects referenced in tp:taxon-treatment.--><fig id="F12" position="float" orientation="portrait"><object-id xmlns:xlink="http://www.w3.org/1999/xlink" content-type="doi" xlink:type="simple">10.3897/zookeys.964.56131.figures41-47</object-id><object-id xmlns:xlink="http://www.w3.org/1999/xlink" content-type="arpha" xlink:type="simple">9D834A2D-536E-5ED3-A0D0-6FB1B0000420</object-id><label>Figures 41–47.</label><caption><p><italic><tp:taxon-name><tp:taxon-name-part taxon-name-part-type="genus" reg="Aleiodes">Aleiodes</tp:taxon-name-part> <tp:taxon-name-part taxon-name-part-type="species" reg="gonodontivorus">gonodontivorus</tp:taxon-name-part></tp:taxon-name></italic> sp. nov. <bold>41</bold> lateral habitus <bold>42</bold> head, anterior view <bold>43</bold> head, lateral view <bold>44</bold> wings <bold>45</bold> head, dorsal view <bold>46</bold> apex of metasoma showing ovipositor and sheath with apical point <bold>47</bold> fore wing basally.</p></caption><graphic xmlns:xlink="http://www.w3.org/1999/xlink" xlink:href="zookeys-964-041-g012.jpg" position="float" orientation="portrait" xlink:type="simple" id="oo_446877.jpg"><uri content-type="original_file" xlink:type="simple">https://binary.pensoft.net/fig/446877</uri></graphic></fig><fig id="F16" position="float" orientation="portrait"><object-id xmlns:xlink="http://www.w3.org/1999/xlink" content-type="doi" xlink:type="simple">10.3897/zookeys.964.56131.figures59-63</object-id><object-id xmlns:xlink="http://www.w3.org/1999/xlink" content-type="arpha" xlink:type="simple">D9A0569D-2C8F-52B6-9374-4BC951B8F5BD</object-id><label>Figures 59–63.</label><caption><p><italic><tp:taxon-name><tp:taxon-name-part taxon-name-part-type="genus" reg="Aleiodes">Aleiodes</tp:taxon-name-part> <tp:taxon-name-part taxon-name-part-type="species" reg="lidiae">lidiae</tp:taxon-name-part></tp:taxon-name></italic> sp. nov. <bold>59</bold> lateral habitus <bold>60</bold> head, anterior view <bold>61</bold> head, dorsal view <bold>62</bold> Apex of metasoma showing ovipositor and sheath with apical point <bold>63</bold> wings, basally.</p></caption><graphic xmlns:xlink="http://www.w3.org/1999/xlink" xlink:href="zookeys-964-041-g016.jpg" position="float" orientation="portrait" xlink:type="simple" id="oo_446881.jpg"><uri content-type="original_file" xlink:type="simple">https://binary.pensoft.net/fig/446881</uri></graphic></fig><fig id="F22" position="float" orientation="portrait"><object-id xmlns:xlink="http://www.w3.org/1999/xlink" content-type="doi" xlink:type="simple">10.3897/zookeys.964.56131.figures79-84</object-id><object-id xmlns:xlink="http://www.w3.org/1999/xlink" content-type="arpha" xlink:type="simple">D85FDF28-F214-53BD-89DB-ADA24993AF36</object-id><label>Figures 79–84.</label><caption><p><italic><tp:taxon-name><tp:taxon-name-part taxon-name-part-type="genus" reg="Aleiodes">Aleiodes</tp:taxon-name-part> <tp:taxon-name-part taxon-name-part-type="species" reg="taurus">taurus</tp:taxon-name-part></tp:taxon-name></italic> sp. nov. <bold>79</bold> lateral habitus <bold>80</bold> head, dorsal view <bold>81</bold> dorsal habitus <bold>82</bold> ovipositor sheaths showing rounded ends with apical point <bold>83</bold> wings <bold>84</bold> propodeum, dorsal view.</p></caption><graphic xmlns:xlink="http://www.w3.org/1999/xlink" xlink:href="zookeys-964-041-g022.jpg" position="float" orientation="portrait" xlink:type="simple" id="oo_446887.jpg"><uri content-type="original_file" xlink:type="simple">https://binary.pensoft.net/fig/446887</uri></graphic></fig></tp:treatment-sec></tp:taxon-treatment>
