# Supplementary material for: A revision of the Aleiodes bakeri (Brues) species subgroup of the A. seriatus species group with the descriptions of 18 new species from the Neotropical Region
Source: Zookeys. 2020 Aug 27;964:41–107. doi: 10.3897/zookeys.964.56131 (PMC7471132; doi:10.3897/zookeys.964.56131)
Supplement: XML Treatment for Aleiodes angustus [file zookeys.964.56131-treatment2.xml]

<!DOCTYPE tp:taxon-treatment
  PUBLIC "-//TaxonX//DTD Taxonomic Treatment Publishing DTD v0 20100105//EN" "tax-treatment-NSO.dtd">
<tp:taxon-treatment xmlns:tp="http://www.plazi.org/taxpub"><tp:treatment-meta><kwd-group><label>Taxon classification</label><kwd><named-content xmlns:xlink="http://www.w3.org/1999/xlink" content-type="kingdom">Animalia</named-content></kwd><kwd><named-content xmlns:xlink="http://www.w3.org/1999/xlink" content-type="order">Hymenoptera</named-content></kwd><kwd><named-content xmlns:xlink="http://www.w3.org/1999/xlink" content-type="family">Braconidae</named-content></kwd></kwd-group><mixed-citation publication-type="journal"><person-group><name><surname>Shaw</surname><given-names>Scott R.</given-names></name><name><surname>Shimbori</surname><given-names>Eduardo M.</given-names></name><name><surname>Penteado-Dias</surname><given-names>Angélica M.</given-names></name></person-group><article-title>A revision of the <italic><tp:taxon-name><tp:taxon-name-part taxon-name-part-type="genus" reg="Aleiodes">Aleiodes</tp:taxon-name-part> <tp:taxon-name-part taxon-name-part-type="species" reg="bakeri">bakeri</tp:taxon-name-part></tp:taxon-name></italic> (Brues) species subgroup of the <italic><tp:taxon-name><tp:taxon-name-part taxon-name-part-type="genus" reg="Aleiodes">A.</tp:taxon-name-part> <tp:taxon-name-part taxon-name-part-type="species" reg="seriatus">seriatus</tp:taxon-name-part></tp:taxon-name></italic> species group with the descriptions of 18 new species from the Neotropical Region</article-title><source>Zookeys</source><day>27</day><month>8</month><year>2020</year><volume>964</volume><fpage>41</fpage><lpage>107</lpage><pub-id pub-id-type="doi">10.3897/zookeys.964.56131</pub-id></mixed-citation></tp:treatment-meta><tp:nomenclature><tp:taxon-name><object-id xmlns:xlink="http://www.w3.org/1999/xlink" content-type="arpha" xlink:type="simple">1EDA94BB-C1B3-5F52-BC5B-F7903BD6220A</object-id>
              <tp:taxon-name-part taxon-name-part-type="genus" reg="Aleiodes">Aleiodes</tp:taxon-name-part>
              <tp:taxon-name-part taxon-name-part-type="species" reg="angustus">angustus</tp:taxon-name-part>
              <object-id xmlns:xlink="http://www.w3.org/1999/xlink" content-type="zoobank" xlink:type="simple">http://zoobank.org/D0B5D8EA-E4B0-4795-BE9D-7E16376A895C</object-id>
            </tp:taxon-name><tp:taxon-authority>Shimbori &amp; Shaw</tp:taxon-authority><tp:taxon-status xmlns:xlink="http://www.w3.org/1999/xlink" xlink:type="simple">sp. nov.</tp:taxon-status><xref ref-type="fig" rid="F4">Figs 8–13</xref></tp:nomenclature><tp:treatment-sec sec-type="type material" id="SECID0E45BG"><title>Type material.</title><p>Holotype, female (<named-content xmlns:xlink="http://www.w3.org/1999/xlink" content-type="dwc:institutional_code" xlink:type="simple">CNCI</named-content>), top label: “Avispas, 400m. PERU Madre de Dios Dept. Sept. 12–20, 1962 L.E. Pena.”, bottom label: “divided Radiellan + Interanal New Genus [hand written] Det. W.R.M. Mason 75.”</p><p>Paratypes. 1 female, 1 male (<named-content xmlns:xlink="http://www.w3.org/1999/xlink" content-type="dwc:institutional_code" xlink:type="simple">CNCI</named-content>), same as holotype; 1 male (<named-content xmlns:xlink="http://www.w3.org/1999/xlink" content-type="dwc:institutional_code" xlink:type="simple">CNCI</named-content>) “BRAZIL: Mato Grosso Sinop, X.1974, 350m <named-content xmlns:xlink="http://www.w3.org/1999/xlink" content-type="dwc:verbatimCoordinates" xlink:type="simple"><named-content content-type="geo-json" specific-use="{&#34;type&#34;:&#34;Point&#34;,&#34;coordinates&#34;:[-55.616667,-12.516667]}" id="NCID0EX6BG" xlink:type="simple">12°31'S, 55°37'W</named-content></named-content> malaise, M. Alvarenga”; 1 female (<named-content xmlns:xlink="http://www.w3.org/1999/xlink" content-type="dwc:institutional_code" xlink:type="simple">MUSM</named-content>) “PERU: CUSCO, La Convención, Echarate, C.C. Timpia. 72°49'34.56"/ 12°06'47.04" 519m. 20–21.x.2009. Light. M. Alvarado &amp; Rázuri”; 1 female (<named-content xmlns:xlink="http://www.w3.org/1999/xlink" content-type="dwc:institutional_code" xlink:type="simple">MUSM</named-content>), same data except “... C.C. Pomareni. 72°50'8.89"/ 12°15'28.38" 477m. 08.xi.2009 Light C. Carranza y C. Rossi”; 5 females (<named-content xmlns:xlink="http://www.w3.org/1999/xlink" content-type="dwc:institutional_code" xlink:type="simple">MUSM</named-content>) “PERU: MD, Rio Los Amigos, CICRA, Aeródromo, 276m, <named-content xmlns:xlink="http://www.w3.org/1999/xlink" content-type="dwc:verbatimCoordinates" xlink:type="simple"><named-content content-type="geo-json" specific-use="{&#34;type&#34;:&#34;Point&#34;,&#34;coordinates&#34;:[-70.104861,-12.560000]}" id="NCID0EPAAI" xlink:type="simple">12°33'36"S, 70°06'17.5"W</named-content></named-content> 22–28.vii.2006, Light trap, A. Asenjo”; 3 females (<named-content xmlns:xlink="http://www.w3.org/1999/xlink" content-type="dwc:institutional_code" xlink:type="simple">MUSM</named-content>) “PERU: JU, Pachitea River-System Stat. Panguana am. Rio Llullapichis, trop. Tiefland-Regenwald. 260m, <named-content xmlns:xlink="http://www.w3.org/1999/xlink" content-type="dwc:verbatimCoordinates" xlink:type="simple"><named-content content-type="geo-json" specific-use="{&#34;type&#34;:&#34;Point&#34;,&#34;coordinates&#34;:[-74.933333,-9.616667]}" id="NCID0E3AAI" xlink:type="simple">9°37'S, 74°56'W</named-content></named-content> 2–20.x.2009, G. Riedel.”</p></tp:treatment-sec><tp:treatment-sec sec-type="description" id="SECID0EBBAI"><title>Description.</title><p>Body length 7.3–8.0 mm. Fore wing length 5.9–6.3 mm.</p><p><bold><italic>Head.</italic></bold> In dorsal view eye length/temple 3.5–4.0. Eye height/head width 0.41–0.43. Eye height/minimum distance between eyes 1.1–1.2. <abbrev xmlns:xlink="http://www.w3.org/1999/xlink" xlink:title="diameter of lateral ocellus" id="ABBRID0ENBAI" xlink:type="simple">OD</abbrev>/<abbrev xmlns:xlink="http://www.w3.org/1999/xlink" xlink:title="distance between lateral ocelli" id="ABBRID0ERBAI" xlink:type="simple">POL</abbrev> 2.4–2.6. <abbrev xmlns:xlink="http://www.w3.org/1999/xlink" xlink:title="diameter of lateral ocellus" id="ABBRID0EVBAI" xlink:type="simple">OD</abbrev>/<abbrev xmlns:xlink="http://www.w3.org/1999/xlink" xlink:title="distance between eye and lateral ocellus" id="ABBRID0EZBAI" xlink:type="simple">OOL</abbrev> 2.5–3.2. Frons excavated. Frons lateral carina weakly indicated. Occipital carina dorsally incomplete. Occiput in dorsal view weakly indented medially. Occipital carina not curved toward ocelli. Occipital carina ventrally meeting hypostomal carina. Mid-longitudinal crest at upper face present. Hypoclypeal depression/face width 0.35–0.45. Malar space/eye height 0.2. Face height/width 0.6–0.7. Clypeus height/width 0.56–0.60. Clypeus convex, granulate. Sculpture of head shiny granular-coriaceous. Face transversely rugose-striate, medially granular-coriaceous below crest.</p><p><bold><italic>Antenna.</italic></bold> Antennal segments 47–48. Antenna/body length 0.94–0.96. Scape/pedicel length 2.0–2.1. Length of first/second flagellomere 1.2–1.3. Fourth flagellomere length/apical width 1.3–1.4. Tip of apical segment of antenna pointed.</p><p><bold><italic>Mesosoma.</italic></bold> Length/height 1.5–1.6. Width of mesoscutum/width of head 0.76–0.83. Mesoscutum length/width ~ 1.1. Pronotal collar/vertex 0.6–0.8. Prescutellar sulcus with complete mid-longitudinal carina, and a few irregular and incomplete carinae laterally. Mesoscutum posterior border with distinct complete carina. Metanotum with mid-longitudinal carina present anteriorly. Metanotum mid-pit present, delimited by carinae. Mid-longitudinal carina of propodeum complete. Ventral mid-line of mesopleuron smooth, without distinct sulcus; pit at ventral mid-line present, shallow. Notauli weakly indicated anteriorly, indistinctly crenulate. Sternaulus weakly indicated anteriorly, rugose. Sculpture of mesosoma mostly granulate. Pronotum rugose laterally, pronotal groove curvedly crenulate anteriorly. Mesopleuron rugose below subalar groove. Subalar groove crenulate. Mid-posterior region of mesoscutum rugose. Mesoscutellar trough entirely costate. Metanotum mostly smooth, with one or two pairs of lateral carinae. Propodeum mostly shiny granular-coriaceous, with a few carinae radiating from mid-posterior knob.</p><p><bold><italic>Wings.</italic></bold> Fore wing: Stigma length/height 3.0–3.2. Vein r/2RS 1.1–1.3. Vein r/RS+Mb 1.4–1.6. Vein 3RSa/2RS 1.2–1.5. Vein 3RSa/2M 0.8–0.9. Vein 3RSa/3RSb 0.32–0.43. Vein 1CUa/1CUb ~ 0.8. Vein 1CUa/2CUa 1.65–1.75. Vein 1cu-a vertical. Vein 1M strongly curved at base. Vein RS+Ma weakly curved. Vein M+CU virtually straight. Vein 1-1A distinctly sinuate basally. Vein 1a present and tubular. Second submarginal cell trapezoidal. Subbasal cell mostly glabrous, with sparse setae basally, a small setose patch at the infuscate region bellow vein 1CUa, and two or three irregular rows of short setae subapically above vein 1-1A. Basal cell with more or less large glabrous region posteriorly, sometimes with sparse setae; costal and apical regions evenly setose. Hind wing: Vein RS bent at basal 0.3, with vein r present. Marginal cell narrowest at base. Vein M+CU/1M 2.3–2.5. Vein M+CU/r-m 1.7–1.8. Vein m-cu present, spectral. Vein m-cu position relative to vein r-m interstitial, or just postfurcal. Vein 2-1A absent. Basal cell sparsely setose, bare posteriorly.</p><p><bold><italic>Hind legs.</italic></bold> Femur length/width 3.7–4.0. Length of tibia/tarsi 1.2–1.3. Length of basitarsus/tarsi 2–4 ~ 0.7. Sculpture of hind coxa dorsally mostly shiny granular-coriaceous, finely striate apically. Tarsal claws not pectinate.</p><p><bold><italic>Metasoma.</italic></bold><abbrev xmlns:xlink="http://www.w3.org/1999/xlink" xlink:title="metasomal tergite 1" id="ABBRID0EADAI" xlink:type="simple">T1</abbrev> length/apical width ~ 1.0. <abbrev xmlns:xlink="http://www.w3.org/1999/xlink" xlink:title="metasomal tergite 2" id="ABBRID0EEDAI" xlink:type="simple">T2</abbrev> length/apical width 0.8–0.9. <abbrev xmlns:xlink="http://www.w3.org/1999/xlink" xlink:title="metasomal tergite 3" id="ABBRID0EIDAI" xlink:type="simple">T3</abbrev> length/apical width 0.7. Mid-longitudinal carina extending until <abbrev xmlns:xlink="http://www.w3.org/1999/xlink" xlink:title="metasomal tergite 2" id="ABBRID0EMDAI" xlink:type="simple">T2</abbrev>. Metasoma sculpture <abbrev xmlns:xlink="http://www.w3.org/1999/xlink" xlink:title="metasomal tergite 1" id="ABBRID0EQDAI" xlink:type="simple">T1</abbrev> and <abbrev xmlns:xlink="http://www.w3.org/1999/xlink" xlink:title="metasomal tergite 2" id="ABBRID0EUDAI" xlink:type="simple">T2</abbrev> costate, basal 0.2 of <abbrev xmlns:xlink="http://www.w3.org/1999/xlink" xlink:title="metasomal tergite 3" id="ABBRID0EYDAI" xlink:type="simple">T3</abbrev> finely costate, remainder terga granular-coriaceous. Ovipositor sheath/hind basitarsus 1.4. Ovipositor sheaths unusually long and with, with truncate apex; apical point absent</p><p><bold><italic>Color.</italic></bold> Brownish yellow. Hind femur dark brown at apical 0.2; all fifth tarsomeres light brown. Wings faintly tinged yellow; most veins yellow, infuscate spots at fore wing veins 1M/1CUa, apex of 1CUa, 2CUb, and veins enclosing second submarginal cell. Ovipositor sheaths honey brown with dark brown apex.</p><p><bold>Male.</bold> Essentially as in female, but metasoma not laterally compressed apically. Body length 5.6–6.2 mm, fore wing length 4.2–5.4 mm; 42–44 antennomeres.</p></tp:treatment-sec><tp:treatment-sec sec-type="diagnosis" id="SECID0EHEAI"><title>Diagnosis.</title><p><italic><tp:taxon-name><tp:taxon-name-part taxon-name-part-type="genus" reg="Aleiodes">Aleiodes</tp:taxon-name-part> <tp:taxon-name-part taxon-name-part-type="species" reg="angustus">angustus</tp:taxon-name-part></tp:taxon-name></italic> is the only species in this study with long and wide ovipositor sheaths that are distinctly longer than hind basitarsus (Fig. <xref ref-type="fig" rid="F4">11</xref>). It is most similar to <italic><tp:taxon-name><tp:taxon-name-part taxon-name-part-type="genus" reg="Aleiodes">A.</tp:taxon-name-part> <tp:taxon-name-part taxon-name-part-type="species" reg="asenjoi">asenjoi</tp:taxon-name-part></tp:taxon-name></italic> but has the ovipositor sheaths very long and large (Figs <xref ref-type="fig" rid="F4">8</xref>, <xref ref-type="fig" rid="F4">11</xref>); the division between <abbrev xmlns:xlink="http://www.w3.org/1999/xlink" xlink:title="metasomal tergite 2" id="ABBRID0EPFAI" xlink:type="simple">T2</abbrev>/<abbrev xmlns:xlink="http://www.w3.org/1999/xlink" xlink:title="metasomal tergite 3" id="ABBRID0ETFAI" xlink:type="simple">T3</abbrev> is very weak and <abbrev xmlns:xlink="http://www.w3.org/1999/xlink" xlink:title="metasomal tergite 3" id="ABBRID0EXFAI" xlink:type="simple">T3</abbrev> is mostly smooth and without a longitudinal carina (Fig. <xref ref-type="fig" rid="F4">10</xref>); the metasoma is compressed laterally beyond <abbrev xmlns:xlink="http://www.w3.org/1999/xlink" xlink:title="metasomal tergite 2" id="ABBRID0E6FAI" xlink:type="simple">T2</abbrev> (Figs <xref ref-type="fig" rid="F4">10</xref>, <xref ref-type="fig" rid="F4">11</xref>); and the scutellum is entirely yellow. By contrast, in <italic><tp:taxon-name><tp:taxon-name-part taxon-name-part-type="genus" reg="Aleiodes">A.</tp:taxon-name-part> <tp:taxon-name-part taxon-name-part-type="species" reg="asenjoi">asenjoi</tp:taxon-name-part></tp:taxon-name></italic> the ovipositor sheaths are much shorter (Figs <xref ref-type="fig" rid="F5">14</xref>, <xref ref-type="fig" rid="F5">17</xref>); a division between <abbrev xmlns:xlink="http://www.w3.org/1999/xlink" xlink:title="metasomal tergite 2" id="ABBRID0E5GAI" xlink:type="simple">T2</abbrev>/<abbrev xmlns:xlink="http://www.w3.org/1999/xlink" xlink:title="metasomal tergite 3" id="ABBRID0ECHAI" xlink:type="simple">T3</abbrev> is present and distinct (Fig. <xref ref-type="fig" rid="F5">16</xref>); and the scutellum is usually dark brown apically. Males are more difficult to separate; however, males of <italic><tp:taxon-name><tp:taxon-name-part taxon-name-part-type="genus" reg="Aleiodes">A.</tp:taxon-name-part> <tp:taxon-name-part taxon-name-part-type="species" reg="angustus">angustus</tp:taxon-name-part></tp:taxon-name></italic> have a longer basal triangular polished area that clearly extends dorsally, as compared with strictly basally in <italic><tp:taxon-name><tp:taxon-name-part taxon-name-part-type="genus" reg="Aleiodes">A.</tp:taxon-name-part> <tp:taxon-name-part taxon-name-part-type="species" reg="asenjoi">asenjoi</tp:taxon-name-part></tp:taxon-name></italic>.</p></tp:treatment-sec><tp:treatment-sec sec-type="distribution" id="SECID0EAIAI"><title>Distribution.</title><p>Known from several localities in Peru, and in Mato Grosso state in Brazil.</p></tp:treatment-sec><tp:treatment-sec sec-type="etymology" id="SECID0EFIAI"><title>Etymology.</title><p>The name <italic><tp:taxon-name><tp:taxon-name-part taxon-name-part-type="genus" reg="Aleiodes"/><tp:taxon-name-part taxon-name-part-type="species" reg="angustus">angustus</tp:taxon-name-part></tp:taxon-name></italic> is from the Latin word for narrow or slender, being a reference to the compressed and narrow apex of the metasoma in this species (Fig. <xref ref-type="fig" rid="F4">10</xref>).</p><fig id="F4" position="float" orientation="portrait"><object-id xmlns:xlink="http://www.w3.org/1999/xlink" content-type="doi" xlink:type="simple">10.3897/zookeys.964.56131.figures8-13</object-id><object-id xmlns:xlink="http://www.w3.org/1999/xlink" content-type="arpha" xlink:type="simple">5FB40D86-6AED-53CC-A838-29EBC556C663</object-id><label>Figures 8–13.</label><caption><p><italic><tp:taxon-name><tp:taxon-name-part taxon-name-part-type="genus" reg="Aleiodes">Aleiodes</tp:taxon-name-part> <tp:taxon-name-part taxon-name-part-type="species" reg="angustus">angustus</tp:taxon-name-part></tp:taxon-name></italic> sp. nov. <bold>8</bold> lateral habitus <bold>9</bold> head, dorsal view <bold>10</bold> metasoma, dorsal view <bold>11</bold> apex of metasoma and ovipositor sheaths, lateral view <bold>12</bold> wings <bold>13</bold> fore wing basally showing tubular and distinct vein 1a.</p></caption><graphic xmlns:xlink="http://www.w3.org/1999/xlink" xlink:href="zookeys-964-041-g004.jpg" position="float" orientation="portrait" xlink:type="simple" id="oo_446869.jpg"><uri content-type="original_file" xlink:type="simple">https://binary.pensoft.net/fig/446869</uri></graphic></fig></tp:treatment-sec><tp:treatment-sec><!--Section generated to contain objects referenced in tp:taxon-treatment.--><fig id="F5" position="float" orientation="portrait"><object-id xmlns:xlink="http://www.w3.org/1999/xlink" content-type="doi" xlink:type="simple">10.3897/zookeys.964.56131.figures14-17</object-id><object-id xmlns:xlink="http://www.w3.org/1999/xlink" content-type="arpha" xlink:type="simple">1A02444A-0473-5B35-BE13-66AD15896760</object-id><label>Figures 14–17.</label><caption><p><italic><tp:taxon-name><tp:taxon-name-part taxon-name-part-type="genus" reg="Aleiodes">Aleiodes</tp:taxon-name-part> <tp:taxon-name-part taxon-name-part-type="species" reg="asenjoi">asenjoi</tp:taxon-name-part></tp:taxon-name></italic> sp. nov. <bold>14</bold> lateral habitus <bold>15</bold> head, dorsal view <bold>16</bold> metasoma, dorsal view <bold>17</bold> metasomal, lateral view.</p></caption><graphic xmlns:xlink="http://www.w3.org/1999/xlink" xlink:href="zookeys-964-041-g005.jpg" position="float" orientation="portrait" xlink:type="simple" id="oo_446870.jpg"><uri content-type="original_file" xlink:type="simple">https://binary.pensoft.net/fig/446870</uri></graphic></fig></tp:treatment-sec></tp:taxon-treatment>
