# Supplementary material for: A revision of the Aleiodes bakeri (Brues) species subgroup of the A. seriatus species group with the descriptions of 18 new species from the Neotropical Region
Source: Zookeys. 2020 Aug 27;964:41–107. doi: 10.3897/zookeys.964.56131 (PMC7471132; doi:10.3897/zookeys.964.56131)
Supplement: XML Treatment for Aleiodes asenjoi [file zookeys.964.56131-treatment3.xml]

<!DOCTYPE tp:taxon-treatment
  PUBLIC "-//TaxonX//DTD Taxonomic Treatment Publishing DTD v0 20100105//EN" "tax-treatment-NSO.dtd">
<tp:taxon-treatment xmlns:tp="http://www.plazi.org/taxpub"><tp:treatment-meta><kwd-group><label>Taxon classification</label><kwd><named-content xmlns:xlink="http://www.w3.org/1999/xlink" content-type="kingdom">Animalia</named-content></kwd><kwd><named-content xmlns:xlink="http://www.w3.org/1999/xlink" content-type="order">Hymenoptera</named-content></kwd><kwd><named-content xmlns:xlink="http://www.w3.org/1999/xlink" content-type="family">Braconidae</named-content></kwd></kwd-group><mixed-citation publication-type="journal"><person-group><name><surname>Shaw</surname><given-names>Scott R.</given-names></name><name><surname>Shimbori</surname><given-names>Eduardo M.</given-names></name><name><surname>Penteado-Dias</surname><given-names>Angélica M.</given-names></name></person-group><article-title>A revision of the <italic><tp:taxon-name><tp:taxon-name-part taxon-name-part-type="genus" reg="Aleiodes">Aleiodes</tp:taxon-name-part> <tp:taxon-name-part taxon-name-part-type="species" reg="bakeri">bakeri</tp:taxon-name-part></tp:taxon-name></italic> (Brues) species subgroup of the <italic><tp:taxon-name><tp:taxon-name-part taxon-name-part-type="genus" reg="Aleiodes">A.</tp:taxon-name-part> <tp:taxon-name-part taxon-name-part-type="species" reg="seriatus">seriatus</tp:taxon-name-part></tp:taxon-name></italic> species group with the descriptions of 18 new species from the Neotropical Region</article-title><source>Zookeys</source><day>27</day><month>8</month><year>2020</year><volume>964</volume><fpage>41</fpage><lpage>107</lpage><pub-id pub-id-type="doi">10.3897/zookeys.964.56131</pub-id></mixed-citation></tp:treatment-meta><tp:nomenclature><tp:taxon-name><object-id xmlns:xlink="http://www.w3.org/1999/xlink" content-type="arpha" xlink:type="simple">C0925D73-CC54-56E2-96B6-55CE0D846C29</object-id>
              <tp:taxon-name-part taxon-name-part-type="genus" reg="Aleiodes">Aleiodes</tp:taxon-name-part>
              <tp:taxon-name-part taxon-name-part-type="species" reg="asenjoi">asenjoi</tp:taxon-name-part>
              <object-id xmlns:xlink="http://www.w3.org/1999/xlink" content-type="zoobank" xlink:type="simple">http://zoobank.org/382E1219-318C-43D0-80F9-80AA4D6F3AC4</object-id>
            </tp:taxon-name><tp:taxon-authority>Shimbori &amp; Shaw</tp:taxon-authority><tp:taxon-status xmlns:xlink="http://www.w3.org/1999/xlink" xlink:type="simple">sp. nov.</tp:taxon-status><xref ref-type="fig" rid="F5">Figs 14–17</xref></tp:nomenclature><tp:treatment-sec sec-type="type material" id="SECID0EKLAI"><title>Type material.</title><p>Holotype, female (<named-content xmlns:xlink="http://www.w3.org/1999/xlink" content-type="dwc:institutional_code" xlink:type="simple">MUSM</named-content>) “PERU: MD, Rio Los Amigos, CICRA, Aeródromo, 276m, <named-content xmlns:xlink="http://www.w3.org/1999/xlink" content-type="dwc:verbatimCoordinates" xlink:type="simple"><named-content content-type="geo-json" specific-use="{&#34;type&#34;:&#34;Point&#34;,&#34;coordinates&#34;:[-70.104861,-12.560000]}" id="NCID0EYLAI" xlink:type="simple">12°33'36"S, 70°06'17.5"W</named-content></named-content> 22–28.vii.2006, Light trap, A. Asenjo.”</p><p>Paratypes. 2 females (<named-content xmlns:xlink="http://www.w3.org/1999/xlink" content-type="dwc:institutional_code" xlink:type="simple">MUSM</named-content>), same as holotype; 1 female, 1 male (<named-content xmlns:xlink="http://www.w3.org/1999/xlink" content-type="dwc:institutional_code" xlink:type="simple">CNCI</named-content>) “Avispas, 400m. PERU Madre de Dios Dept. Sept. 12–20, 1962 L.E. Pena”; 3 females (<named-content xmlns:xlink="http://www.w3.org/1999/xlink" content-type="dwc:institutional_code" xlink:type="simple">CNCI</named-content>) “BRAZIL: Bahia, Encruzilhada, XI.1972, M. Alvarenga”; 1 male (<named-content xmlns:xlink="http://www.w3.org/1999/xlink" content-type="dwc:institutional_code" xlink:type="simple">DCBU</named-content> 29634) “Piracuruca, PI, Brasil Parque Nacional Sete Cidades Adm. – Cerrado/Caatinga <named-content xmlns:xlink="http://www.w3.org/1999/xlink" content-type="dwc:verbatimCoordinates" xlink:type="simple"><named-content content-type="geo-json" specific-use="{&#34;type&#34;:&#34;Point&#34;,&#34;coordinates&#34;:[-41.692222,-4.100833]}" id="NCID0EWMAI" xlink:type="simple">04°06'03"S, 41°41'32"W</named-content></named-content> Armadilha Luminosa 22.III.2013 A.S. Soares &amp; E.M. Shimbori cols.”</p></tp:treatment-sec><tp:treatment-sec sec-type="description" id="SECID0E2MAI"><title>Description.</title><p>Body length 5.4–6.2 mm. Fore wing length 4.9–5.4 mm.</p><p><bold><italic>Head.</italic></bold> In dorsal view eye length/temple 4.1–5.3. Eye height/head width 0.43–0.45. Eye height/minimum distance between eyes 1.1–1.2. <abbrev xmlns:xlink="http://www.w3.org/1999/xlink" xlink:title="diameter of lateral ocellus" id="ABBRID0EHNAI" xlink:type="simple">OD</abbrev>/<abbrev xmlns:xlink="http://www.w3.org/1999/xlink" xlink:title="distance between lateral ocelli" id="ABBRID0ELNAI" xlink:type="simple">POL</abbrev> 1.8–2.5. <abbrev xmlns:xlink="http://www.w3.org/1999/xlink" xlink:title="diameter of lateral ocellus" id="ABBRID0EPNAI" xlink:type="simple">OD</abbrev>/<abbrev xmlns:xlink="http://www.w3.org/1999/xlink" xlink:title="distance between eye and lateral ocellus" id="ABBRID0ETNAI" xlink:type="simple">OOL</abbrev> 1.8–2.5. Frons excavated. Frons lateral carina present in addition to W-shaped carina. Occipital carina dorsally incomplete. Occiput in dorsal view weakly indented medially. Occipital carina not curved toward ocelli. Occipital carina ventrally meeting hypostomal carina. Mid-longitudinal crest at upper face present. Hypoclypeal depression/face width 0.36–0.42. Malar space/eye height 0.18–0.20. Face height/width 0.6–0.7. Clypeus height/width 0.5–0.6. Clypeus convex, strongly bulging, granulate. Sculpture of head shiny granular-coriaceous. Face transversely rugose-striate, medially granular-coriaceous below crest.</p><p><bold><italic>Antenna.</italic></bold> Antennal segments 45. Antenna/body length 1.0–1.1. Scape/pedicel length 2.0–2.1. Length of first/second flagellomere 1.0–1.1. Fourth flagellomere length/apical width 1.7–1.8. Tip of apical segment of antenna pointed.</p><p><bold><italic>Mesosoma.</italic></bold> Length/height 1.6–1.7. Width of mesoscutum/width of head 0.71–0.76. Mesoscutum length/width 1.0–1.1. Pronotal collar/vertex 0.6. Prescutellar sulcus with complete mid-longitudinal carina, and 2–4 pairs of rather incomplete carinae laterally. Mesoscutum posterior border with distinct complete carina. Metanotum with mid-longitudinal carina present anteriorly, and with carinate pit mid-posteriorly. Metanotum mid-pit present, delimited by carinae. Mid-longitudinal carina of propodeum complete, or nearly complete. Ventral mid-line of mesopleuron set within shallow smooth sulcus; pit at ventral mid-line absent. Notauli present anteriorly and indistinctly crenulate. Sternaulus absent. Sculpture of mesosoma mostly granulate. Pronotum granulate-rugose laterally, pronotal groove crenulate anteriorly, crenulation curved posteriorly into ventral curved striation. Mesopleuron rugose below subalar groove. Subalar groove sparsely crenulate. Mid-posterior region of mesoscutum rugose. Mesoscutellar trough entirely costate. Metanotum costate. Propodeum mostly rugose.</p><p><bold><italic>Wings.</italic></bold> Fore wing: Stigma length/height 2.8–3.0. Vein r/2RS 1.1–1.3. Vein r/RS+Mb 1.4–1.7. Vein 3RSa/2RS 1.2–1.5. Vein 3RSa/2M 0.8–0.9. Vein 3RSa/3RSb 0.34–0.42. Vein 1CUa/1CUb 0.75–0.95. Vein 1CUa/2CUa 1.6–1.8. Vein 1cu-a vertical. Vein 1M weakly curved basally. Vein RS+Ma weakly sinuate. Vein M+CU virtually straight. Vein 1-1A distinctly sinuate basally. Vein 1a present and tubular. Second submarginal cell trapezoidal. Subbasal cell mostly glabrous, with sparse setae basally, a small setose patch at the infuscate region bellow vein 1CUa, and two or three irregular rows of short setae subapically above vein 1-1A. Basal cell with more or less large glabrous region posteriorly, sometimes with sparse setae; costal and apical regions evenly setose. Hind wing: Vein RS Bent at basal 0.3, with vein r present. Marginal cell narrowest at base. Vein M+CU/1M 1.8–2.1. Vein M+CU/r-m 1.5–1.7. Vein m-cu present, spectral. Vein m-cu position relative to vein r-m interstitial. Vein 2-1A absent. Basal cell sparsely setose, bare posteriorly.</p><p><bold><italic>Hind legs.</italic></bold> Femur length/width 4.0–4.3. Length of tibia/tarsi 1.1–1.2. Length of basitarsus/tarsi 2–4 0.73–0.77. Sculpture of hind coxa dorsally mostly shiny granular-coriaceous, finely striate apically. Tarsal claws not pectinate.</p><p><bold><italic>Metasoma.</italic></bold><abbrev xmlns:xlink="http://www.w3.org/1999/xlink" xlink:title="metasomal tergite 1" id="ABBRID0E1OAI" xlink:type="simple">T1</abbrev> length/apical width 1.0–1.1. <abbrev xmlns:xlink="http://www.w3.org/1999/xlink" xlink:title="metasomal tergite 2" id="ABBRID0E5OAI" xlink:type="simple">T2</abbrev> length/apical width 0.75–0.80. <abbrev xmlns:xlink="http://www.w3.org/1999/xlink" xlink:title="metasomal tergite 3" id="ABBRID0ECPAI" xlink:type="simple">T3</abbrev> length/apical width 0.6–0.7. Mid-longitudinal carina extending until basal 0.5 of <abbrev xmlns:xlink="http://www.w3.org/1999/xlink" xlink:title="metasomal tergite 3" id="ABBRID0EGPAI" xlink:type="simple">T3</abbrev>. Metasoma sculpture <abbrev xmlns:xlink="http://www.w3.org/1999/xlink" xlink:title="metasomal tergite 1" id="ABBRID0EKPAI" xlink:type="simple">T1</abbrev>, <abbrev xmlns:xlink="http://www.w3.org/1999/xlink" xlink:title="metasomal tergite 2" id="ABBRID0EOPAI" xlink:type="simple">T2</abbrev> and basal 0.7 of <abbrev xmlns:xlink="http://www.w3.org/1999/xlink" xlink:title="metasomal tergite 3" id="ABBRID0ESPAI" xlink:type="simple">T3</abbrev> rugose-costate, sculpture weaker at <abbrev xmlns:xlink="http://www.w3.org/1999/xlink" xlink:title="metasomal tergite 3" id="ABBRID0EWPAI" xlink:type="simple">T3</abbrev>, or remainder terga granular-coriaceous. Ovipositor sheath/hind basitarsus 0.5–0.7. Ovipositor sheaths relatively narrow, with roughly rounded apex; apical point absent.</p><p><bold><italic>Color.</italic></bold> Brownish yellow to light brown, including antenna. With more or less distinct brown spots at apex of hind femur and apex of scutellum, sometimes also at apex of mid femur. Wings moderately tinged yellow, vein yellow with typical darker regions on vein 1M, 1CUa and apex of 1-1A and at vein r, 2RS and 2CUb, stigma with a round brown spot mid-apically. Ovipositor sheaths dark brown.</p><p><bold>Male.</bold> Essentially as in female, but fore wing vein 1a shorter. Body length 4.8–5.1 mm; fore wing length 3.8–4.4 mm; antenna with 41 segments.</p></tp:treatment-sec><tp:treatment-sec sec-type="diagnosis" id="SECID0EFQAI"><title>Diagnosis.</title><p><italic><tp:taxon-name><tp:taxon-name-part taxon-name-part-type="genus" reg="Aleiodes">Aleiodes</tp:taxon-name-part> <tp:taxon-name-part taxon-name-part-type="species" reg="asenjoi">asenjoi</tp:taxon-name-part></tp:taxon-name></italic> is most similar to <italic><tp:taxon-name><tp:taxon-name-part taxon-name-part-type="genus" reg="Aleiodes">A.</tp:taxon-name-part> <tp:taxon-name-part taxon-name-part-type="species" reg="angustus">angustus</tp:taxon-name-part></tp:taxon-name></italic> (they are the only two species in this study that have a distinct and tubular fore wing vein 1a) but these two can be separated by the characters discussed in the diagnosis for <italic><tp:taxon-name><tp:taxon-name-part taxon-name-part-type="genus" reg="Aleiodes">A.</tp:taxon-name-part> <tp:taxon-name-part taxon-name-part-type="species" reg="angustus">angustus</tp:taxon-name-part></tp:taxon-name></italic> (above). <italic><tp:taxon-name><tp:taxon-name-part taxon-name-part-type="genus" reg="Aleiodes">Aleiodes</tp:taxon-name-part> <tp:taxon-name-part taxon-name-part-type="species" reg="asenjoi">asenjoi</tp:taxon-name-part></tp:taxon-name></italic> is also very similar to <italic><tp:taxon-name><tp:taxon-name-part taxon-name-part-type="genus" reg="Aleiodes">A.</tp:taxon-name-part> <tp:taxon-name-part taxon-name-part-type="species" reg="bakeri">bakeri</tp:taxon-name-part></tp:taxon-name></italic> but it has the occipital carina more widely absent dorsally (Fig. <xref ref-type="fig" rid="F5">15</xref>), fore wing vein 1a present (absent in <italic><tp:taxon-name><tp:taxon-name-part taxon-name-part-type="genus" reg="Aleiodes">A.</tp:taxon-name-part> <tp:taxon-name-part taxon-name-part-type="species" reg="bakeri">bakeri</tp:taxon-name-part></tp:taxon-name></italic>); vein (RS+M)a only weakly curved and almost straight (Fig. <xref ref-type="fig" rid="F5">14</xref>), fore wing stigma with an infuscate dot centrally (Fig. <xref ref-type="fig" rid="F5">14</xref>), and female with longer and wider ovipositor sheaths (Figs <xref ref-type="fig" rid="F5">14</xref>, <xref ref-type="fig" rid="F5">17</xref>).</p><fig id="F5" position="float" orientation="portrait"><object-id xmlns:xlink="http://www.w3.org/1999/xlink" content-type="doi" xlink:type="simple">10.3897/zookeys.964.56131.figures14-17</object-id><object-id xmlns:xlink="http://www.w3.org/1999/xlink" content-type="arpha" xlink:type="simple">1A02444A-0473-5B35-BE13-66AD15896760</object-id><label>Figures 14–17.</label><caption><p><italic><tp:taxon-name><tp:taxon-name-part taxon-name-part-type="genus" reg="Aleiodes">Aleiodes</tp:taxon-name-part> <tp:taxon-name-part taxon-name-part-type="species" reg="asenjoi">asenjoi</tp:taxon-name-part></tp:taxon-name></italic> sp. nov. <bold>14</bold> lateral habitus <bold>15</bold> head, dorsal view <bold>16</bold> metasoma, dorsal view <bold>17</bold> metasomal, lateral view.</p></caption><graphic xmlns:xlink="http://www.w3.org/1999/xlink" xlink:href="zookeys-964-041-g005.jpg" position="float" orientation="portrait" xlink:type="simple" id="oo_446870.jpg"><uri content-type="original_file" xlink:type="simple">https://binary.pensoft.net/fig/446870</uri></graphic></fig></tp:treatment-sec><tp:treatment-sec sec-type="distribution" id="SECID0EBUAI"><title>Distribution.</title><p>Known from localities in Brazil and Peru.</p></tp:treatment-sec><tp:treatment-sec sec-type="etymology" id="SECID0EGUAI"><title>Etymology.</title><p>The name is a patronym for Angelico Asenjo, the collector of the holotype specimen.</p></tp:treatment-sec></tp:taxon-treatment>
