# Supplementary material for: A revision of the Aleiodes bakeri (Brues) species subgroup of the A. seriatus species group with the descriptions of 18 new species from the Neotropical Region
Source: Zookeys. 2020 Aug 27;964:41–107. doi: 10.3897/zookeys.964.56131 (PMC7471132; doi:10.3897/zookeys.964.56131)
Supplement: XML Treatment for Aleiodes bahiensis [file zookeys.964.56131-treatment4.xml]

<!DOCTYPE tp:taxon-treatment
  PUBLIC "-//TaxonX//DTD Taxonomic Treatment Publishing DTD v0 20100105//EN" "tax-treatment-NSO.dtd">
<tp:taxon-treatment xmlns:tp="http://www.plazi.org/taxpub"><tp:treatment-meta><kwd-group><label>Taxon classification</label><kwd><named-content xmlns:xlink="http://www.w3.org/1999/xlink" content-type="kingdom">Animalia</named-content></kwd><kwd><named-content xmlns:xlink="http://www.w3.org/1999/xlink" content-type="order">Hymenoptera</named-content></kwd><kwd><named-content xmlns:xlink="http://www.w3.org/1999/xlink" content-type="family">Braconidae</named-content></kwd></kwd-group><mixed-citation publication-type="journal"><person-group><name><surname>Shaw</surname><given-names>Scott R.</given-names></name><name><surname>Shimbori</surname><given-names>Eduardo M.</given-names></name><name><surname>Penteado-Dias</surname><given-names>Angélica M.</given-names></name></person-group><article-title>A revision of the <italic><tp:taxon-name><tp:taxon-name-part taxon-name-part-type="genus" reg="Aleiodes">Aleiodes</tp:taxon-name-part> <tp:taxon-name-part taxon-name-part-type="species" reg="bakeri">bakeri</tp:taxon-name-part></tp:taxon-name></italic> (Brues) species subgroup of the <italic><tp:taxon-name><tp:taxon-name-part taxon-name-part-type="genus" reg="Aleiodes">A.</tp:taxon-name-part> <tp:taxon-name-part taxon-name-part-type="species" reg="seriatus">seriatus</tp:taxon-name-part></tp:taxon-name></italic> species group with the descriptions of 18 new species from the Neotropical Region</article-title><source>Zookeys</source><day>27</day><month>8</month><year>2020</year><volume>964</volume><fpage>41</fpage><lpage>107</lpage><pub-id pub-id-type="doi">10.3897/zookeys.964.56131</pub-id></mixed-citation></tp:treatment-meta><tp:nomenclature><tp:taxon-name><object-id xmlns:xlink="http://www.w3.org/1999/xlink" content-type="arpha" xlink:type="simple">3E902BB2-EE56-5BA3-A1C3-5290E7D16301</object-id>
              <tp:taxon-name-part taxon-name-part-type="genus" reg="Aleiodes">Aleiodes</tp:taxon-name-part>
              <tp:taxon-name-part taxon-name-part-type="species" reg="bahiensis">bahiensis</tp:taxon-name-part>
              <object-id xmlns:xlink="http://www.w3.org/1999/xlink" content-type="zoobank" xlink:type="simple">http://zoobank.org/078FA6CA-5C55-443F-A0E6-7A5471AEA860</object-id>
            </tp:taxon-name><tp:taxon-authority>Shimbori &amp; Shaw</tp:taxon-authority><tp:taxon-status xmlns:xlink="http://www.w3.org/1999/xlink" xlink:type="simple">sp. nov.</tp:taxon-status><xref ref-type="fig" rid="F6">Figs 18–20</xref></tp:nomenclature><tp:treatment-sec sec-type="type material" id="SECID0EYVAI"><title>Type material.</title><p>Holotype, female (<named-content xmlns:xlink="http://www.w3.org/1999/xlink" content-type="dwc:institutional_code" xlink:type="simple">CNCI</named-content>) “BRAZIL: Bahia, Encruzilhada, XI.1972 M. Alvarenga.”</p><p>Paratype, female (<named-content xmlns:xlink="http://www.w3.org/1999/xlink" content-type="dwc:institutional_code" xlink:type="simple">CNCI</named-content>), same as holotype.</p></tp:treatment-sec><tp:treatment-sec sec-type="description" id="SECID0EKWAI"><title>Description.</title><p>Body length 6.2–6.4 mm. Fore wing length 5.0–5.3 mm.</p><p><bold><italic>Head.</italic></bold> In dorsal view eye length/temple 4.0–5.0. Eye height/head width 0.43–0.45. Eye height/minimum distance between eyes 1.3–1.4. <abbrev xmlns:xlink="http://www.w3.org/1999/xlink" xlink:title="diameter of lateral ocellus" id="ABBRID0EWWAI" xlink:type="simple">OD</abbrev>/<abbrev xmlns:xlink="http://www.w3.org/1999/xlink" xlink:title="distance between lateral ocelli" id="ABBRID0E1WAI" xlink:type="simple">POL</abbrev> 2.8–3.2. <abbrev xmlns:xlink="http://www.w3.org/1999/xlink" xlink:title="diameter of lateral ocellus" id="ABBRID0E5WAI" xlink:type="simple">OD</abbrev>/<abbrev xmlns:xlink="http://www.w3.org/1999/xlink" xlink:title="distance between eye and lateral ocellus" id="ABBRID0ECXAI" xlink:type="simple">OOL</abbrev> 3.2–3.3. Frons excavated. Frons lateral carina present. Occipital carina dorsally complete and nearly straight. Occiput in dorsal view nearly straight, not indented medially. Occipital carina ventrally meeting hypostomal carina. Mid-longitudinal crest at upper face present. Hypoclypeal depression/face width 0.36–0.37. Malar space/eye height 0.2. Face height/width 0.70–0.75. Clypeus height/width 0.70–0.75. Clypeus convex, granulate. Sculpture of head shiny granular-coriaceous. Face transversely rugose-striate around median crest.</p><p><bold><italic>Antenna.</italic></bold> Antennal segments 48–49. Antenna/body length 1.1. Scape/pedicel length 1.7–1.8. Length of first/second flagellomere 1.2. Fourth flagellomere length/apical width 1.7–1.8. Tip of apical segment of antenna nipple-shaped.</p><p><bold><italic>Mesosoma.</italic></bold> Length/height ~ 1.7. Width of mesoscutum/width of head 0.65. Mesoscutum length/width 1.2. Pronotal collar/vertex 0.9–1.0. Prescutellar sulcus with five distinct carinae. Mesoscutum posterior border with distinct complete carina. Metanotum with mid-longitudinal carina complete, connecting to a carinate pit posteriorly. Metanotum mid-pit present, delimited by carinae. Mid-longitudinal carina of propodeum present at basal 0.7, absent posteriorly. Ventral mid-line of mesopleuron set within shallow smooth sulcus. Pit at ventral mid-line weakly indicated. Notauli weakly indicated anteriorly, indistinctly crenulate. Sternaulus weakly indicated anteriorly, rugose. Sculpture of mesosoma mostly granulate. Pronotum granulate ventrally, pronotal groove mostly crenulate, short subventral longitudinal carina present. Mesopleuron mostly rugose. Subalar groove crenulate. Mid-posterior region of mesoscutum rugose, with a short mid-longitudinal carina posteriorly. Mesoscutellar trough entirely costate. Metanotum mostly smooth, with one or two pairs of lateral carinae. Propodeum mostly rugose.</p><p><bold><italic>Wings.</italic></bold> Fore wing: Stigma length/height 3.5. Vein r/2RS 1.1–1.2. Vein r/RS+Mb 1.5. Vein 3RSa/2RS 1.5–1.8. Vein 3RSa/2M 0.75–0.80. Vein 3RSa/3RSb 0.34–0.42. Vein 1CUa/1CUb 0.85–0.90. Vein 1CUa/2CUa 1.9. Vein 1cu-a weakly inclivous. Vein 1M weakly curved basally. Vein RS+Ma weakly curved. Vein M+CU virtually straight. Vein 1-1A nearly straight. Vein 1a absent. Second submarginal cell trapezoidal. Subbasal cell glabrous, with two parallel rows of short setae subapically, and a narrow patch of setae just below vein 1CUa. Basal cell mostly evenly setose, sparsely setose posteriorly. Hind wing: Vein RS bent at basal 0.3, with vein r present. Marginal cell narrowest at base. Vein M+CU/1M 1.5–1.6. Vein M+CU/r-m 1.3. Vein m-cu present, spectral. Vein m-cu position relative to vein r-m interstitial, or antefurcal. Vein 2-1A absent. Basal cell evenly, rather sparsely setose, posteriorly with small bare area.</p><p><bold><italic>Hind legs.</italic></bold> Femur length/width 4.7–5.5. Length of tibia/tarsi ~ 1.0. Length of basitarsus/tarsi 2–4 ~ 0.7. Sculpture of hind coxa dorsally mostly shiny granular-coriaceous, finely striate apically. Tarsal claws not pectinate.</p><p><bold><italic>Metasoma.</italic></bold><abbrev xmlns:xlink="http://www.w3.org/1999/xlink" xlink:title="metasomal tergite 1" id="ABBRID0EJYAI" xlink:type="simple">T1</abbrev> length/apical width 1.2–1.3. <abbrev xmlns:xlink="http://www.w3.org/1999/xlink" xlink:title="metasomal tergite 2" id="ABBRID0ENYAI" xlink:type="simple">T2</abbrev> length/apical width ~ 0.9. <abbrev xmlns:xlink="http://www.w3.org/1999/xlink" xlink:title="metasomal tergite 3" id="ABBRID0ERYAI" xlink:type="simple">T3</abbrev> length/apical width 0.6. Mid-longitudinal carina extending until basal 0.7 of <abbrev xmlns:xlink="http://www.w3.org/1999/xlink" xlink:title="metasomal tergite 3" id="ABBRID0EVYAI" xlink:type="simple">T3</abbrev>. Metasoma sculpture <abbrev xmlns:xlink="http://www.w3.org/1999/xlink" xlink:title="metasomal tergite 1" id="ABBRID0EZYAI" xlink:type="simple">T1</abbrev> rugose, <abbrev xmlns:xlink="http://www.w3.org/1999/xlink" xlink:title="metasomal tergite 2" id="ABBRID0E4YAI" xlink:type="simple">T2</abbrev> and most of <abbrev xmlns:xlink="http://www.w3.org/1999/xlink" xlink:title="metasomal tergite 3" id="ABBRID0EBZAI" xlink:type="simple">T3</abbrev> striate-rugose, remainder terga granular-coriaceous. Ovipositor sheath/hind basitarsus ~ 0.4. Apex of ovipositor sheaths truncate; apical point absent.</p><p><bold><italic>Color.</italic></bold> Entirely yellowish brown, except for stemmaticum black. Wings weakly tinged brownish yellow; veins and stigma yellow except 1M, 1CUa, apex of 1-1A, r, 2RS, 3RS, 2M and part of 2CUb brown; faintly infuscate areas around veins 1M, r and 2CUa, and bellow apex of vein 1-1A.</p><p><bold>Male.</bold> Unknown</p></tp:treatment-sec><tp:treatment-sec sec-type="diagnosis" id="SECID0EQZAI"><title>Diagnosis.</title><p><italic><tp:taxon-name><tp:taxon-name-part taxon-name-part-type="genus" reg="Aleiodes">Aleiodes</tp:taxon-name-part> <tp:taxon-name-part taxon-name-part-type="species" reg="bahiensis">bahiensis</tp:taxon-name-part></tp:taxon-name></italic> is similar to <italic><tp:taxon-name><tp:taxon-name-part taxon-name-part-type="genus" reg="Aleiodes">A.</tp:taxon-name-part> <tp:taxon-name-part taxon-name-part-type="species" reg="hyalinus">hyalinus</tp:taxon-name-part></tp:taxon-name></italic> and <italic><tp:taxon-name><tp:taxon-name-part taxon-name-part-type="genus" reg="Aleiodes">A.</tp:taxon-name-part> <tp:taxon-name-part taxon-name-part-type="species" reg="santarosensis">santarosensis</tp:taxon-name-part></tp:taxon-name></italic>. These three species have the antenna entirely yellow (as in Fig. <xref ref-type="fig" rid="F6">18</xref>). <italic><tp:taxon-name><tp:taxon-name-part taxon-name-part-type="genus" reg="Aleiodes">Aleiodes</tp:taxon-name-part> <tp:taxon-name-part taxon-name-part-type="species" reg="hyalinus">hyalinus</tp:taxon-name-part></tp:taxon-name></italic> is easily distinguished by its entirely clear wings and evenly brown wing venation, while both <italic><tp:taxon-name><tp:taxon-name-part taxon-name-part-type="genus" reg="Aleiodes">A.</tp:taxon-name-part> <tp:taxon-name-part taxon-name-part-type="species" reg="bahiensis">bahiensis</tp:taxon-name-part></tp:taxon-name></italic> and <italic><tp:taxon-name><tp:taxon-name-part taxon-name-part-type="genus" reg="Aleiodes">A.</tp:taxon-name-part> <tp:taxon-name-part taxon-name-part-type="species" reg="santarosensis">santarosensis</tp:taxon-name-part></tp:taxon-name></italic> share similar wing markings: veins 1M, 1CUa, and part of 2CUb dark brown, darker than remaining veins, and the wing membrane around these veins, and below vein 1-1A apically, is weakly to distinctly infuscate (as in Fig. <xref ref-type="fig" rid="F6">19</xref>). <italic><tp:taxon-name><tp:taxon-name-part taxon-name-part-type="genus" reg="Aleiodes">Aleiodes</tp:taxon-name-part> <tp:taxon-name-part taxon-name-part-type="species" reg="bahiensis">bahiensis</tp:taxon-name-part></tp:taxon-name></italic> can be distinguished from <italic><tp:taxon-name><tp:taxon-name-part taxon-name-part-type="genus" reg="Aleiodes">A.</tp:taxon-name-part> <tp:taxon-name-part taxon-name-part-type="species" reg="santarosensis">santarosensis</tp:taxon-name-part></tp:taxon-name></italic> by having entirely yellow legs (Fig. <xref ref-type="fig" rid="F6">18</xref>), while in <italic><tp:taxon-name><tp:taxon-name-part taxon-name-part-type="genus" reg="Aleiodes">A.</tp:taxon-name-part> <tp:taxon-name-part taxon-name-part-type="species" reg="santarosensis">santarosensis</tp:taxon-name-part></tp:taxon-name></italic> the legs have tarsomeres 1–4 and at least the base of the tibia whitish yellow, contrasting with a brownish orange femur.</p><fig id="F6" position="float" orientation="portrait"><object-id xmlns:xlink="http://www.w3.org/1999/xlink" content-type="doi" xlink:type="simple">10.3897/zookeys.964.56131.figures18-20</object-id><object-id xmlns:xlink="http://www.w3.org/1999/xlink" content-type="arpha" xlink:type="simple">7CDA635D-2196-58B5-AAA1-C75EB38EA376</object-id><label>Figures 18–20.</label><caption><p><italic><tp:taxon-name><tp:taxon-name-part taxon-name-part-type="genus" reg="Aleiodes">Aleiodes</tp:taxon-name-part> <tp:taxon-name-part taxon-name-part-type="species" reg="bahiensis">bahiensis</tp:taxon-name-part></tp:taxon-name></italic> sp. nov. <bold>18</bold> Lateral habitus <bold>19</bold> wings <bold>20</bold> head, dorsal view.</p></caption><graphic xmlns:xlink="http://www.w3.org/1999/xlink" xlink:href="zookeys-964-041-g006.jpg" position="float" orientation="portrait" xlink:type="simple" id="oo_446871.jpg"><uri content-type="original_file" xlink:type="simple">https://binary.pensoft.net/fig/446871</uri></graphic></fig></tp:treatment-sec><tp:treatment-sec sec-type="distribution" id="SECID0ED5AI"><title>Distribution.</title><p>Known only from the type-locality in Bahia, Brazil.</p></tp:treatment-sec><tp:treatment-sec sec-type="etymology" id="SECID0EI5AI"><title>Etymology.</title><p>The name <italic><tp:taxon-name><tp:taxon-name-part taxon-name-part-type="genus" reg="Aleiodes"/><tp:taxon-name-part taxon-name-part-type="species" reg="bahiensis">bahiensis</tp:taxon-name-part></tp:taxon-name></italic> refers to Bahia State in northeastern Brazil, the type-locality of this species.</p></tp:treatment-sec></tp:taxon-treatment>
