# Supplementary material for: A revision of the Aleiodes bakeri (Brues) species subgroup of the A. seriatus species group with the descriptions of 18 new species from the Neotropical Region
Source: Zookeys. 2020 Aug 27;964:41–107. doi: 10.3897/zookeys.964.56131 (PMC7471132; doi:10.3897/zookeys.964.56131)
Supplement: XML Treatment for Aleiodes bakeri [file zookeys.964.56131-treatment5.xml]

<!DOCTYPE tp:taxon-treatment
  PUBLIC "-//TaxonX//DTD Taxonomic Treatment Publishing DTD v0 20100105//EN" "tax-treatment-NSO.dtd">
<tp:taxon-treatment xmlns:tp="http://www.plazi.org/taxpub"><tp:treatment-meta><kwd-group><label>Taxon classification</label><kwd><named-content xmlns:xlink="http://www.w3.org/1999/xlink" content-type="kingdom">Animalia</named-content></kwd><kwd><named-content xmlns:xlink="http://www.w3.org/1999/xlink" content-type="order">Hymenoptera</named-content></kwd><kwd><named-content xmlns:xlink="http://www.w3.org/1999/xlink" content-type="family">Braconidae</named-content></kwd></kwd-group><mixed-citation publication-type="journal"><person-group><name><surname>Shaw</surname><given-names>Scott R.</given-names></name><name><surname>Shimbori</surname><given-names>Eduardo M.</given-names></name><name><surname>Penteado-Dias</surname><given-names>Angélica M.</given-names></name></person-group><article-title>A revision of the <italic><tp:taxon-name><tp:taxon-name-part taxon-name-part-type="genus" reg="Aleiodes">Aleiodes</tp:taxon-name-part> <tp:taxon-name-part taxon-name-part-type="species" reg="bakeri">bakeri</tp:taxon-name-part></tp:taxon-name></italic> (Brues) species subgroup of the <italic><tp:taxon-name><tp:taxon-name-part taxon-name-part-type="genus" reg="Aleiodes">A.</tp:taxon-name-part> <tp:taxon-name-part taxon-name-part-type="species" reg="seriatus">seriatus</tp:taxon-name-part></tp:taxon-name></italic> species group with the descriptions of 18 new species from the Neotropical Region</article-title><source>Zookeys</source><day>27</day><month>8</month><year>2020</year><volume>964</volume><fpage>41</fpage><lpage>107</lpage><pub-id pub-id-type="doi">10.3897/zookeys.964.56131</pub-id></mixed-citation></tp:treatment-meta><tp:nomenclature><tp:taxon-name><object-id xmlns:xlink="http://www.w3.org/1999/xlink" content-type="arpha" xlink:type="simple">C5FC70F5-97B6-5070-B900-6A805236652E</object-id>
              <tp:taxon-name-part taxon-name-part-type="genus" reg="Aleiodes">Aleiodes</tp:taxon-name-part>
              <tp:taxon-name-part taxon-name-part-type="species" reg="bakeri">bakeri</tp:taxon-name-part>
            </tp:taxon-name><tp:taxon-authority>(Brues, 1912)</tp:taxon-authority><xref ref-type="fig" rid="F7">Figs 21–24</xref><tp:nomenclature-citation-list><tp:nomenclature-citation><tp:taxon-name>
                  <tp:taxon-name-part taxon-name-part-type="genus" reg="Rhogas">Rhogas</tp:taxon-name-part> <tp:taxon-name-part taxon-name-part-type="species" reg="bakeri">bakeri</tp:taxon-name-part></tp:taxon-name><comment>Brues, 1912: 222, fig 21.</comment></tp:nomenclature-citation><tp:nomenclature-citation><tp:taxon-name>
                  <tp:taxon-name-part taxon-name-part-type="genus" reg="Aleiodes">Aleiodes</tp:taxon-name-part> <tp:taxon-name-part taxon-name-part-type="species" reg="bakeri">bakeri</tp:taxon-name-part></tp:taxon-name><comment>Shenefelt, 1975: 1166.</comment></tp:nomenclature-citation><tp:nomenclature-citation><tp:taxon-name>
                  <tp:taxon-name-part taxon-name-part-type="genus" reg="Aleiodes"/>
                </tp:taxon-name><comment>not <tp:taxon-name><tp:taxon-name-part taxon-name-part-type="genus" reg="Aleiodes">Aleiodes</tp:taxon-name-part> (<tp:taxon-name-part taxon-name-part-type="subgenus" reg="Hemigyroneuron">Hemigyroneuron</tp:taxon-name-part>) <tp:taxon-name-part taxon-name-part-type="species" reg="bakeri">bakeri</tp:taxon-name-part></tp:taxon-name> Butcher &amp; Quicke, 2011: 1417. </comment></tp:nomenclature-citation></tp:nomenclature-citation-list></tp:nomenclature><tp:treatment-sec sec-type="type material" id="SECID0EKBBI"><title>Type material examined.</title><p>Holotype, female (MCZ-Harvard). 7 labels: 1. “Rio Madeira, Brazil Mann &amp; Baker.” 2. “Madeira-mamoré R.R. Co. Camp 39.” 3. “TYPE.” 4. “M.C.Z. H Type 29923.” 5. “<italic><tp:taxon-name><tp:taxon-name-part taxon-name-part-type="genus" reg="Rhogas">Rhogas</tp:taxon-name-part> <tp:taxon-name-part taxon-name-part-type="species" reg="bakeri">bakeri</tp:taxon-name-part></tp:taxon-name></italic> Brues.” 6. “MCZ Image Database.” 7 “MCZ-ENT 00029923.”</p></tp:treatment-sec><tp:treatment-sec sec-type="type material" id="SECID0E2BBI"><title>Non-type material examined.</title><p>BRAZIL: 2 females (<named-content xmlns:xlink="http://www.w3.org/1999/xlink" content-type="dwc:institutional_code" xlink:type="simple">CNCI</named-content>), Encruzilhada, Bahia; 6 males (<named-content xmlns:xlink="http://www.w3.org/1999/xlink" content-type="dwc:institutional_code" xlink:type="simple">CNCI</named-content>), Sinop, Mato Grosso; 25 females and 2 males (<named-content xmlns:xlink="http://www.w3.org/1999/xlink" content-type="dwc:institutional_code" xlink:type="simple">DCBU</named-content>), PARNA Serra das Confusões, Caracolândia, Piauí; 3 females and 1 male (<named-content xmlns:xlink="http://www.w3.org/1999/xlink" content-type="dwc:institutional_code" xlink:type="simple">DCBU</named-content>), PARNA Serra da Capivara, Coronel José Dias, Piauí; 3 females and 2 males (<named-content xmlns:xlink="http://www.w3.org/1999/xlink" content-type="dwc:institutional_code" xlink:type="simple">DCBU</named-content>), PARNA Sete Cidades, Piracuruca, Piauí; 1 female (<named-content xmlns:xlink="http://www.w3.org/1999/xlink" content-type="dwc:institutional_code" xlink:type="simple">MZUSP</named-content>), Buritis, Minas Gerais; 1 female (<named-content xmlns:xlink="http://www.w3.org/1999/xlink" content-type="dwc:institutional_code" xlink:type="simple">MZUSP</named-content>), Cabeceiras, Goiás. PERU: 1 female (<named-content xmlns:xlink="http://www.w3.org/1999/xlink" content-type="dwc:institutional_code" xlink:type="simple">MUSM</named-content>), CICRA, Madre de Dios.</p></tp:treatment-sec><tp:treatment-sec sec-type="description" id="SECID0EJDBI"><title>Re-description of holotype.</title><p>Holotype in fair condition. All but the left front leg detached from body, two hind and two mid legs glued in a separate card, metasoma loose but still attached to body, both antennae broken before middle.</p><p>Body length 7.0 mm. Fore wing length 6.0 mm.</p><p><bold><italic>Head.</italic></bold> In dorsal view eye length/temple 3.2. Eye height/head width 0.36. Eye height/minimum distance between eyes 1.1. <abbrev xmlns:xlink="http://www.w3.org/1999/xlink" xlink:title="diameter of lateral ocellus" id="ABBRID0EWDBI" xlink:type="simple">OD</abbrev>/<abbrev xmlns:xlink="http://www.w3.org/1999/xlink" xlink:title="distance between lateral ocelli" id="ABBRID0E1DBI" xlink:type="simple">POL</abbrev> 2.5. <abbrev xmlns:xlink="http://www.w3.org/1999/xlink" xlink:title="diameter of lateral ocellus" id="ABBRID0E5DBI" xlink:type="simple">OD</abbrev>/<abbrev xmlns:xlink="http://www.w3.org/1999/xlink" xlink:title="distance between eye and lateral ocellus" id="ABBRID0ECEBI" xlink:type="simple">OOL</abbrev> 2.5. Frons excavated. Frons lateral carina present. Occipital carina dorsally incomplete. Occiput in dorsal view nearly straight, not indented medially. Occipital carina not curved toward ocelli. Occipital carina ventrally meeting hypostomal carina. Mid-longitudinal crest at upper face present. Hypoclypeal depression/face width 0.35. Malar space/eye height 0.2. Face height/width 0.65. Clypeus height/width ~ 0.6. Clypeus convex, granulate. Sculpture of head shiny granular-coriaceous. Face weakly rugose, with bulging granulate area below crest, transversely rugose-striate around median crest.</p><p><bold><italic>Antenna.</italic></bold> Antennal segments (antenna broken). Antenna/body length unknown (antenna broken). Scape/pedicel length 2.0. Length of first/second flagellomere 1.3. Fourth flagellomere length/apical width 1.3.</p><p><bold><italic>Mesosoma.</italic></bold> Length/height 1.5–1.6. Width of mesoscutum/width of head 0.55. Mesoscutum length/width ~ 1.0. Pronotal collar/vertex 0.5. Prescutellar sulcus with complete mid-longitudinal carina, and a few irregular and incomplete carinae laterally. Mesoscutum posterior border with distinct complete carina. Metanotum with mid-longitudinal carina complete, connecting to a carinate pit posteriorly. Metanotum mid-pit present, delimited by carinae. Mid-longitudinal carina of propodeum present at basal 0.7, absent posteriorly. Ventral mid-line of mesopleuron smooth, without distinct sulcus; pit at ventral mid-line present, shallow. Notauli present anteriorly, shallow and weakly crenulate. Sternaulus absent. Sculpture of mesosoma mostly granulate. Metapleuron rugose posteriorly. Pronotum rugose laterally, pronotal groove curvedly crenulate anteriorly. Mesopleuron mostly rugose. Subalar groove crenulate. Mid-posterior region of mesoscutum destroyed by pin. Mesoscutellar trough entirely costate. Metanotum mostly smooth and weakly crenulate. Propodeum rugose posteriorly.</p><p><bold><italic>Wings.</italic></bold> Fore wing: Stigma length/height 3.6–3.9. Vein r/2RS 1.3. Vein r/RS+Mb 1.4. Vein 3RSa/2RS 1.3. Vein 3RSa/2M 0.8. Vein 3RSa/3RSb 0.3. Vein 1CUa/1CUb 0.9. Vein 1CUa/2CUa 1.8. Vein 1cu-a weakly inclivous. Vein 1M weakly curved basally. Vein RS+Ma distinctly curved. Vein M+CU virtually straight. Vein 1-1A weakly sinuate at apex. Vein 1a absent. Second submarginal cell short and trapezoidal. Subbasal cell glabrous, with two parallel rows of short setae subapically. Basal cell with more or less large glabrous region posteriorly, sometimes with sparse setae; costal and apical regions evenly setose. Hind wing: Vein RS bent at basal 0.3, with vein r present. Marginal cell narrowest at base. Vein M+CU/1M 1.9. Vein M+CU/r-m 1.6. Vein m-cu present, spectral. Vein m-cu position relative to vein r-m interstitial. Vein 2-1A absent. Basal cell evenly setose.</p><p><bold><italic>Hind legs.</italic></bold> Femur length/width 4.3. Length of tibia/tarsi ~ 1.0. Length of basitarsus/tarsi 2–4 0.75. Sculpture of hind coxa dorsally shiny granular-coriaceous. Tarsal claws not pectinate.</p><p><bold><italic>Metasoma.</italic></bold><abbrev xmlns:xlink="http://www.w3.org/1999/xlink" xlink:title="metasomal tergite 1" id="ABBRID0EJFBI" xlink:type="simple">T1</abbrev> length/apical width ~ 1.1. <abbrev xmlns:xlink="http://www.w3.org/1999/xlink" xlink:title="metasomal tergite 2" id="ABBRID0ENFBI" xlink:type="simple">T2</abbrev> length/apical width ~ 0.8. <abbrev xmlns:xlink="http://www.w3.org/1999/xlink" xlink:title="metasomal tergite 3" id="ABBRID0ERFBI" xlink:type="simple">T3</abbrev> length/apical width 0.6. Mid-longitudinal carina extending until basal 0.7 of <abbrev xmlns:xlink="http://www.w3.org/1999/xlink" xlink:title="metasomal tergite 3" id="ABBRID0EVFBI" xlink:type="simple">T3</abbrev>. Metasoma sculpture of <abbrev xmlns:xlink="http://www.w3.org/1999/xlink" xlink:title="metasomal tergite 1" id="ABBRID0EZFBI" xlink:type="simple">T1</abbrev>, <abbrev xmlns:xlink="http://www.w3.org/1999/xlink" xlink:title="metasomal tergite 2" id="ABBRID0E4FBI" xlink:type="simple">T2</abbrev>, and basal 0.7 of <abbrev xmlns:xlink="http://www.w3.org/1999/xlink" xlink:title="metasomal tergite 3" id="ABBRID0EBGBI" xlink:type="simple">T3</abbrev> rugose-costate, sculpture weaker at <abbrev xmlns:xlink="http://www.w3.org/1999/xlink" xlink:title="metasomal tergite 3" id="ABBRID0EFGBI" xlink:type="simple">T3</abbrev>, remainder metasoma smooth. Ovipositor sheath/hind basitarsus 0.3. Apex of ovipositor sheaths roughly rounded; apical point relatively long and curved.</p><p><bold><italic>Color.</italic></bold> Mostly pale honey yellow; all coxa, trochanter and trochantellus, and base of femur whitish (fore legs lighter than hind, hind coxa light yellow); stemmaticum and mandible tips brown; wings weakly tinged yellow, with two infuscate regions on fore wing, one around vein 1M, extending to a infuscate region below apex of subbasal cell, and another at stigma level, including the second submarginal cell and part of vein 2CUb (in original description the infuscate regions are described as cross-bands, maybe specimen lost color during the past 100 years; in holotype and in younger specimens the infuscate regions do not form cross bands. Instead there are infuscate regions around vein 1M, below apex of vein 1-1A, around vein r and veins forming the second submarginal cell, and around vein 2CUb medially); stigma brownish yellow without any dark spot; veins yellow, brown in the infuscate regions: veins 1M at basal ¾, 1CUa, apex of 1-1A, r, 2RS, 3RS, and 2CUb subapically.</p></tp:treatment-sec><tp:treatment-sec sec-type="description" id="SECID0EQGBI"><title>Description of non-type specimens.</title><p>Body length 6.3–7.5 mm. Fore wing length 5.3–6.0 mm.</p><p><bold><italic>Head.</italic></bold> In dorsal view eye length/temple 3.2–4.1. Eye height/head width 0.36–0.42. Eye height/minimum distance between eyes 1.1–1.3. <abbrev xmlns:xlink="http://www.w3.org/1999/xlink" xlink:title="diameter of lateral ocellus" id="ABBRID0E3GBI" xlink:type="simple">OD</abbrev>/<abbrev xmlns:xlink="http://www.w3.org/1999/xlink" xlink:title="distance between lateral ocelli" id="ABBRID0EAHBI" xlink:type="simple">POL</abbrev> 2.5–3.7. <abbrev xmlns:xlink="http://www.w3.org/1999/xlink" xlink:title="diameter of lateral ocellus" id="ABBRID0EEHBI" xlink:type="simple">OD</abbrev>/<abbrev xmlns:xlink="http://www.w3.org/1999/xlink" xlink:title="distance between eye and lateral ocellus" id="ABBRID0EIHBI" xlink:type="simple">OOL</abbrev> 2.5–4.0. Frons excavated. Frons lateral carina present. Occipital carina dorsally incomplete. Occiput in dorsal view weakly indented medially. Occipital carina not curved toward ocelli. Occipital carina ventrally meeting hypostomal carina. Mid-longitudinal crest at upper face present. Hypoclypeal depression/face width 0.32–0.37. Malar space/eye height 0.14–0.20. Face height/width 0.6–0.7. Clypeus height/width 0.57–0.67. Clypeus convex, granulate. Sculpture of head shiny granular-coriaceous. Face weakly rugose, with bulging granulate area below crest, transversely rugose-striate around median crest.</p><p><bold><italic>Antenna.</italic></bold> Antennal segments 46–51. Antenna/body length 1.1. Scape/pedicel length 2.0. Length of first/second flagellomere 1.2–1.3. Fourth flagellomere length/apical width 1.3–1.4. Tip of apical segment of antenna pointed.</p><p><bold><italic>Mesosoma.</italic></bold> Length/height 1.7–1.8. Width of mesoscutum/width of head 0.65–0.68. Mesoscutum length/width 1.1–1.2. Pronotal collar/vertex 0.6–0.7. Prescutellar sulcus with complete mid-longitudinal carina, and a few irregular and incomplete carinae laterally. Mesoscutum posterior border with distinct complete carina. Metanotum with mid-longitudinal carina complete, connecting to a carinate pit posteriorly. Metanotum mid-pit present, delimited by carinae. Mid-longitudinal carina of propodeum present at basal 0.7, absent posteriorly. Ventral mid-line of mesopleuron smooth, without distinct sulcus; pit at ventral mid-line present, shallow. Notauli present anteriorly, shallow and weakly crenulate. Sternaulus absent. Sculpture of mesosoma mostly granulate, metapleuron rugose posteriorly. Pronotum rugose laterally, pronotal groove sparsely crenulate anteriorly. Mesopleuron mostly rugose. Subalar groove crenulate. Mid-posterior region of mesoscutum rugose with long and irregular mid-longitudinal carina. Mesoscutellar trough entirely costate. Metanotum mostly smooth and weakly crenulate. Propodeum rugose posteriorly.</p><p><bold><italic>Wings.</italic></bold> Fore wing: Stigma length/height 3.7–4.0. Vein r/2RS 1.3–1.5. Vein r/RS+Mb 1.5–1.7. Vein 3RSa/2RS 1.4–1.6. Vein 3RSa/2M 0.82–0.85. Vein 3RSa/3RSb 0.37–0.40. Vein 1CUa/1CUb 0.9–1.0. Vein 1CUa/2CUa 1.6–2.0. Vein 1cu-a weakly inclivous, or nearly vertical. Vein 1M weakly curved basally. Vein RS+Ma distinctly curved. Vein M+CU virtually straight. Vein 1-1A weakly sinuate at apex. Second submarginal cell short and trapezoidal. Subbasal cell mostly glabrous, with two parallel rows of short setae subapically, and few scattered setae medially. Basal cell mostly evenly, rather sparsely setose, with narrow glabrous anal spot. Hind wing: Vein RS bent at basal 0.3, with vein r present. Marginal cell narrowest at base. Vein M+CU/1M 1.6–1.7. Vein M+CU/r-m 1.3–1.4. Vein m-cu present, spectral. Vein m-cu position relative to vein r-m interstitial, or antefurcal. Vein 2-1A absent. Basal cell evenly, rather sparsely setose, posteriorly with small bare area.</p><p><bold><italic>Hind legs.</italic></bold> Femur length/width 4.4–4.6. Length of tibia/tarsi 0.9–1.0. Length of basitarsus/tarsi 2–4 0.72–0.74. Sculpture of hind coxa dorsally shiny granular-coriaceous. Tarsal claws not pectinate.</p><p><bold><italic>Metasoma.</italic></bold><abbrev xmlns:xlink="http://www.w3.org/1999/xlink" xlink:title="metasomal tergite 1" id="ABBRID0EPIBI" xlink:type="simple">T1</abbrev> length/apical width 1.0–1.1. <abbrev xmlns:xlink="http://www.w3.org/1999/xlink" xlink:title="metasomal tergite 2" id="ABBRID0ETIBI" xlink:type="simple">T2</abbrev> length/apical width 0.8–0.9. <abbrev xmlns:xlink="http://www.w3.org/1999/xlink" xlink:title="metasomal tergite 3" id="ABBRID0EXIBI" xlink:type="simple">T3</abbrev> length/apical width 0.6–0.7. Mid-longitudinal carina extending until near apex of <abbrev xmlns:xlink="http://www.w3.org/1999/xlink" xlink:title="metasomal tergite 3" id="ABBRID0E2IBI" xlink:type="simple">T3</abbrev>, or extending until basal 0.7 of <abbrev xmlns:xlink="http://www.w3.org/1999/xlink" xlink:title="metasomal tergite 3" id="ABBRID0E6IBI" xlink:type="simple">T3</abbrev>. Metasoma sculpture <abbrev xmlns:xlink="http://www.w3.org/1999/xlink" xlink:title="metasomal tergite 1" id="ABBRID0EDJBI" xlink:type="simple">T1</abbrev>, <abbrev xmlns:xlink="http://www.w3.org/1999/xlink" xlink:title="metasomal tergite 2" id="ABBRID0EHJBI" xlink:type="simple">T2</abbrev> and basal 0.7 of <abbrev xmlns:xlink="http://www.w3.org/1999/xlink" xlink:title="metasomal tergite 3" id="ABBRID0ELJBI" xlink:type="simple">T3</abbrev> rugose-costate, remainder metasoma smooth. Ovipositor sheath/hind basitarsus 0.27–0.45. Apex of ovipositor sheaths roughly rounded; apical point relatively long and curved.</p><p><bold><italic>Color.</italic></bold> Essentially as in holotype. Body color varying from brownish yellow to pale yellow. Some specimens have a brown subapical spot on the pterostigma.</p><p><bold>Male.</bold> Essentially as in female. Body length 5.6–6.6 mm; fore wing length 4.3–5.4 mm; antenna with 48–50 segments.</p></tp:treatment-sec><tp:treatment-sec sec-type="diagnosis" id="SECID0E1JBI"><title>Diagnosis.</title><p>The color patterns, body proportions, and other features of <italic><tp:taxon-name><tp:taxon-name-part taxon-name-part-type="genus" reg="Aleiodes">Aleiodes</tp:taxon-name-part> <tp:taxon-name-part taxon-name-part-type="species" reg="bakeri">bakeri</tp:taxon-name-part></tp:taxon-name></italic> are similar to those in <italic><tp:taxon-name><tp:taxon-name-part taxon-name-part-type="genus" reg="Aleiodes">A.</tp:taxon-name-part> <tp:taxon-name-part taxon-name-part-type="species" reg="nigristemmaticum">nigristemmaticum</tp:taxon-name-part></tp:taxon-name></italic> (Enderlein). The most useful characters to distinguish them are the occipital carina, which is incomplete at the vertex in <italic><tp:taxon-name><tp:taxon-name-part taxon-name-part-type="genus" reg="Aleiodes"/><tp:taxon-name-part taxon-name-part-type="species" reg="bakeri">bakeri</tp:taxon-name-part></tp:taxon-name></italic> (Fig. <xref ref-type="fig" rid="F7">24</xref>) but is complete in <italic><tp:taxon-name><tp:taxon-name-part taxon-name-part-type="genus" reg="Aleiodes"/><tp:taxon-name-part taxon-name-part-type="species" reg="nigristemmaticum">nigristemmaticum</tp:taxon-name-part></tp:taxon-name></italic>, and the hind wing venation, with vein M+CU being more than 2 × longer than 1M in <italic><tp:taxon-name><tp:taxon-name-part taxon-name-part-type="genus" reg="Aleiodes"/><tp:taxon-name-part taxon-name-part-type="species" reg="bakeri">bakeri</tp:taxon-name-part></tp:taxon-name></italic> (Fig. <xref ref-type="fig" rid="F7">23</xref>), as compared with ~ 1.5 × longer in <italic><tp:taxon-name><tp:taxon-name-part taxon-name-part-type="genus" reg="Aleiodes"/><tp:taxon-name-part taxon-name-part-type="species" reg="nigristemmaticum">nigristemmaticum</tp:taxon-name-part></tp:taxon-name></italic>. Specimens of <italic><tp:taxon-name><tp:taxon-name-part taxon-name-part-type="genus" reg="Aleiodes">A.</tp:taxon-name-part> <tp:taxon-name-part taxon-name-part-type="species" reg="nigristemmaticum">nigristemmaticum</tp:taxon-name-part></tp:taxon-name></italic> have the antenna dark brown basally, lightening toward apex, as compared with entirely honey yellow in <italic><tp:taxon-name><tp:taxon-name-part taxon-name-part-type="genus" reg="Aleiodes">A.</tp:taxon-name-part> <tp:taxon-name-part taxon-name-part-type="species" reg="bakeri">bakeri</tp:taxon-name-part></tp:taxon-name></italic> (Fig. <xref ref-type="fig" rid="F7">22</xref>). Three of the new species, <italic><tp:taxon-name><tp:taxon-name-part taxon-name-part-type="genus" reg="Aleiodes">A.</tp:taxon-name-part> <tp:taxon-name-part taxon-name-part-type="species" reg="angustus">angustus</tp:taxon-name-part></tp:taxon-name></italic>, <italic><tp:taxon-name><tp:taxon-name-part taxon-name-part-type="genus" reg="Aleiodes">A.</tp:taxon-name-part> <tp:taxon-name-part taxon-name-part-type="species" reg="asenjoi">asenjoi</tp:taxon-name-part></tp:taxon-name></italic>, and <italic><tp:taxon-name><tp:taxon-name-part taxon-name-part-type="genus" reg="Aleiodes">A.</tp:taxon-name-part> <tp:taxon-name-part taxon-name-part-type="species" reg="mabelae">mabelae</tp:taxon-name-part></tp:taxon-name></italic>, also have a dorsally incomplete occipital carina. Two of these, <italic><tp:taxon-name><tp:taxon-name-part taxon-name-part-type="genus" reg="Aleiodes">A.</tp:taxon-name-part> <tp:taxon-name-part taxon-name-part-type="species" reg="angustus">angustus</tp:taxon-name-part></tp:taxon-name></italic> and <italic><tp:taxon-name><tp:taxon-name-part taxon-name-part-type="genus" reg="Aleiodes">A.</tp:taxon-name-part> <tp:taxon-name-part taxon-name-part-type="species" reg="asenjoi">asenjoi</tp:taxon-name-part></tp:taxon-name></italic>, are easily distinguished by having the fore wing vein 1a present (as in Fig. <xref ref-type="fig" rid="F1">1</xref>), while this vein is absent in <italic><tp:taxon-name><tp:taxon-name-part taxon-name-part-type="genus" reg="Aleiodes">A.</tp:taxon-name-part> <tp:taxon-name-part taxon-name-part-type="species" reg="bakeri">bakeri</tp:taxon-name-part></tp:taxon-name></italic> (Fig. <xref ref-type="fig" rid="F1">2</xref>). <italic><tp:taxon-name><tp:taxon-name-part taxon-name-part-type="genus" reg="Aleiodes">Aleiodes</tp:taxon-name-part> <tp:taxon-name-part taxon-name-part-type="species" reg="mabelae">mabelae</tp:taxon-name-part></tp:taxon-name></italic> can be distinguished by its longer fore wing second submarginal cell (Fig. <xref ref-type="fig" rid="F17">64</xref>) and the flagellum which is black at the base (Fig. <xref ref-type="fig" rid="F17">64</xref>). The second submarginal cell is comparatively shorter in <italic><tp:taxon-name><tp:taxon-name-part taxon-name-part-type="genus" reg="Aleiodes">A.</tp:taxon-name-part> <tp:taxon-name-part taxon-name-part-type="species" reg="bakeri">bakeri</tp:taxon-name-part></tp:taxon-name></italic> (Figs <xref ref-type="fig" rid="F1">2</xref>, <xref ref-type="fig" rid="F7">23</xref>), and the flagellum is entirely the same color, yellow or orange, without being black basally (Fig. <xref ref-type="fig" rid="F7">22</xref>).</p><fig id="F7" position="float" orientation="portrait"><object-id xmlns:xlink="http://www.w3.org/1999/xlink" content-type="doi" xlink:type="simple">10.3897/zookeys.964.56131.figures21-24</object-id><object-id xmlns:xlink="http://www.w3.org/1999/xlink" content-type="arpha" xlink:type="simple">B03C6113-8E29-5918-9A23-775EF1C88ECE</object-id><label>Figures 21–24.</label><caption><p><italic><tp:taxon-name><tp:taxon-name-part taxon-name-part-type="genus" reg="Aleiodes">Aleiodes</tp:taxon-name-part> <tp:taxon-name-part taxon-name-part-type="species" reg="bakeri">bakeri</tp:taxon-name-part></tp:taxon-name></italic> (Brues). <bold>21</bold> Holotype female, lateral view <bold>22</bold> non-type female, lateral view <bold>23</bold> wings <bold>24</bold> head, dorsal view.</p></caption><graphic xmlns:xlink="http://www.w3.org/1999/xlink" xlink:href="zookeys-964-041-g007.jpg" position="float" orientation="portrait" xlink:type="simple" id="oo_446872.jpg"><uri content-type="original_file" xlink:type="simple">https://binary.pensoft.net/fig/446872</uri></graphic></fig></tp:treatment-sec><tp:treatment-sec sec-type="distribution" id="SECID0EURBI"><title>Distribution.</title><p><italic><tp:taxon-name><tp:taxon-name-part taxon-name-part-type="genus" reg="Aleiodes">Aleiodes</tp:taxon-name-part> <tp:taxon-name-part taxon-name-part-type="species" reg="bakeri">bakeri</tp:taxon-name-part></tp:taxon-name></italic> is known from localities in Brazil and Peru.</p></tp:treatment-sec><tp:treatment-sec sec-type="Nomenclatural note" id="SECID0EFSBI"><title>Nomenclatural note.</title><p>Butcher and Quicke (2011) synonymized <italic><tp:taxon-name><tp:taxon-name-part taxon-name-part-type="genus" reg="Hemigyroneuron">Hemigyroneuron</tp:taxon-name-part></tp:taxon-name></italic> Baker as a junior synonym of <italic><tp:taxon-name><tp:taxon-name-part taxon-name-part-type="genus" reg="Aleiodes">Aleiodes</tp:taxon-name-part></tp:taxon-name></italic> but retained <italic><tp:taxon-name><tp:taxon-name-part taxon-name-part-type="genus" reg="Hemigyroneuron">Hemigyroneuron</tp:taxon-name-part></tp:taxon-name></italic> as a subgenus. The species <tp:taxon-name><tp:taxon-name-part taxon-name-part-type="genus" reg="Aleiodes">Aleiodes</tp:taxon-name-part> (<tp:taxon-name-part taxon-name-part-type="subgenus" reg="Hemigyroneuron">Hemigyroneuron</tp:taxon-name-part>) <tp:taxon-name-part taxon-name-part-type="species" reg="bakeri">bakeri</tp:taxon-name-part></tp:taxon-name> Butcher &amp; Quicke, 2011 is not the same species as <italic><tp:taxon-name><tp:taxon-name-part taxon-name-part-type="genus" reg="Aleiodes">Aleiodes</tp:taxon-name-part> <tp:taxon-name-part taxon-name-part-type="species" reg="bakeri">bakeri</tp:taxon-name-part></tp:taxon-name></italic> (Brues, 1912). Despite its assignment to a different subgenus, <italic><tp:taxon-name><tp:taxon-name-part taxon-name-part-type="genus" reg="Aleiodes">Aleiodes</tp:taxon-name-part> <tp:taxon-name-part taxon-name-part-type="species" reg="bakeri">bakeri</tp:taxon-name-part></tp:taxon-name></italic> Butcher &amp; Quicke, 2011 is a junior homonym of <italic><tp:taxon-name><tp:taxon-name-part taxon-name-part-type="genus" reg="Aleiodes">Aleiodes</tp:taxon-name-part> <tp:taxon-name-part taxon-name-part-type="species" reg="bakeri">bakeri</tp:taxon-name-part></tp:taxon-name></italic> (Brues, 1912) and a replacement name is needed. There we hereby propose the new name, <italic><tp:taxon-name><tp:taxon-name-part taxon-name-part-type="genus" reg="Aleiodes">Aleiodes</tp:taxon-name-part> <tp:taxon-name-part taxon-name-part-type="species" reg="buntikae">buntikae</tp:taxon-name-part></tp:taxon-name></italic> Shimbori &amp; Shaw, nom. nov., for the species formerly called <tp:taxon-name><tp:taxon-name-part taxon-name-part-type="genus" reg="Aleiodes">Aleiodes</tp:taxon-name-part> (<tp:taxon-name-part taxon-name-part-type="subgenus" reg="Hemigyroneuron">Hemigyroneuron</tp:taxon-name-part>) <tp:taxon-name-part taxon-name-part-type="species" reg="bakeri">bakeri</tp:taxon-name-part></tp:taxon-name> Butcher &amp; Quicke, 2011: p. 1417. The new name is a patronym in honor of Buntika Areekul-Butcher, author of the species formerly called <tp:taxon-name><tp:taxon-name-part taxon-name-part-type="genus" reg="Aleiodes">Aleiodes</tp:taxon-name-part> (<tp:taxon-name-part taxon-name-part-type="subgenus" reg="Hemigyroneuron">Hemigyroneuron</tp:taxon-name-part>) <tp:taxon-name-part taxon-name-part-type="species" reg="bakeri">bakeri</tp:taxon-name-part></tp:taxon-name>.</p></tp:treatment-sec><tp:treatment-sec><!--Section generated to contain objects referenced in tp:taxon-treatment.--><fig id="F1" position="float" orientation="portrait"><object-id xmlns:xlink="http://www.w3.org/1999/xlink" content-type="doi" xlink:type="simple">10.3897/zookeys.964.56131.figures1-2</object-id><object-id xmlns:xlink="http://www.w3.org/1999/xlink" content-type="arpha" xlink:type="simple">9EF95188-766C-5E16-A674-13690140EE54</object-id><label>Figures 1, 2.</label><caption><p><italic><tp:taxon-name><tp:taxon-name-part taxon-name-part-type="genus" reg="Aleiodes">Aleiodes</tp:taxon-name-part> <tp:taxon-name-part taxon-name-part-type="species" reg="bakeri">bakeri</tp:taxon-name-part></tp:taxon-name></italic> (Brues) species subgroup. <bold>1</bold> Wings with principal veins labelled <bold>2</bold> wings with principal cells labelled.</p></caption><graphic xmlns:xlink="http://www.w3.org/1999/xlink" xlink:href="zookeys-964-041-g001.jpg" position="float" orientation="portrait" xlink:type="simple" id="oo_446866.jpg"><uri content-type="original_file" xlink:type="simple">https://binary.pensoft.net/fig/446866</uri></graphic></fig><fig id="F17" position="float" orientation="portrait"><object-id xmlns:xlink="http://www.w3.org/1999/xlink" content-type="doi" xlink:type="simple">10.3897/zookeys.964.56131.figures64-65</object-id><object-id xmlns:xlink="http://www.w3.org/1999/xlink" content-type="arpha" xlink:type="simple">488B0E52-A4C9-51C9-85F3-0F140B710650</object-id><label>Figures 64, 65.</label><caption><p><italic><tp:taxon-name><tp:taxon-name-part taxon-name-part-type="genus" reg="Aleiodes">Aleiodes</tp:taxon-name-part> <tp:taxon-name-part taxon-name-part-type="species" reg="mabelae">mabelae</tp:taxon-name-part></tp:taxon-name></italic> sp. nov. <bold>64</bold> lateral habitus <bold>65</bold> head, dorsal view showing interrupted occipital carina.</p></caption><graphic xmlns:xlink="http://www.w3.org/1999/xlink" xlink:href="zookeys-964-041-g017.jpg" position="float" orientation="portrait" xlink:type="simple" id="oo_446882.jpg"><uri content-type="original_file" xlink:type="simple">https://binary.pensoft.net/fig/446882</uri></graphic></fig></tp:treatment-sec></tp:taxon-treatment>
