# Supplementary material for: A revision of the Aleiodes bakeri (Brues) species subgroup of the A. seriatus species group with the descriptions of 18 new species from the Neotropical Region
Source: Zookeys. 2020 Aug 27;964:41–107. doi: 10.3897/zookeys.964.56131 (PMC7471132; doi:10.3897/zookeys.964.56131)
Supplement: XML Treatment for Aleiodes barrosi [file zookeys.964.56131-treatment6.xml]

<!DOCTYPE tp:taxon-treatment
  PUBLIC "-//TaxonX//DTD Taxonomic Treatment Publishing DTD v0 20100105//EN" "tax-treatment-NSO.dtd">
<tp:taxon-treatment xmlns:tp="http://www.plazi.org/taxpub"><tp:treatment-meta><kwd-group><label>Taxon classification</label><kwd><named-content xmlns:xlink="http://www.w3.org/1999/xlink" content-type="kingdom">Animalia</named-content></kwd><kwd><named-content xmlns:xlink="http://www.w3.org/1999/xlink" content-type="order">Hymenoptera</named-content></kwd><kwd><named-content xmlns:xlink="http://www.w3.org/1999/xlink" content-type="family">Braconidae</named-content></kwd></kwd-group><mixed-citation publication-type="journal"><person-group><name><surname>Shaw</surname><given-names>Scott R.</given-names></name><name><surname>Shimbori</surname><given-names>Eduardo M.</given-names></name><name><surname>Penteado-Dias</surname><given-names>Angélica M.</given-names></name></person-group><article-title>A revision of the <italic><tp:taxon-name><tp:taxon-name-part taxon-name-part-type="genus" reg="Aleiodes">Aleiodes</tp:taxon-name-part> <tp:taxon-name-part taxon-name-part-type="species" reg="bakeri">bakeri</tp:taxon-name-part></tp:taxon-name></italic> (Brues) species subgroup of the <italic><tp:taxon-name><tp:taxon-name-part taxon-name-part-type="genus" reg="Aleiodes">A.</tp:taxon-name-part> <tp:taxon-name-part taxon-name-part-type="species" reg="seriatus">seriatus</tp:taxon-name-part></tp:taxon-name></italic> species group with the descriptions of 18 new species from the Neotropical Region</article-title><source>Zookeys</source><day>27</day><month>8</month><year>2020</year><volume>964</volume><fpage>41</fpage><lpage>107</lpage><pub-id pub-id-type="doi">10.3897/zookeys.964.56131</pub-id></mixed-citation></tp:treatment-meta><tp:nomenclature><tp:taxon-name><object-id xmlns:xlink="http://www.w3.org/1999/xlink" content-type="arpha" xlink:type="simple">4E251533-2192-5D21-B702-4A1AEF008919</object-id>
              <tp:taxon-name-part taxon-name-part-type="genus" reg="Aleiodes">Aleiodes</tp:taxon-name-part>
              <tp:taxon-name-part taxon-name-part-type="species" reg="barrosi">barrosi</tp:taxon-name-part>
              <object-id xmlns:xlink="http://www.w3.org/1999/xlink" content-type="zoobank" xlink:type="simple">http://zoobank.org/AF3B7B7D-C358-4F18-97CE-B38EE202F433</object-id>
            </tp:taxon-name><tp:taxon-authority>Shimbori &amp; Shaw</tp:taxon-authority><tp:taxon-status xmlns:xlink="http://www.w3.org/1999/xlink" xlink:type="simple">sp. nov.</tp:taxon-status><xref ref-type="fig" rid="F8">Figs 25–28</xref></tp:nomenclature><tp:treatment-sec sec-type="type material" id="SECID0EDXBI"><title>Type material.</title><p>Holotype, female (<named-content xmlns:xlink="http://www.w3.org/1999/xlink" content-type="dwc:institutional_code" xlink:type="simple">DCBU</named-content> #21889) “Faz. Sto. Antônio do Paraíso, Itiquira, MT Armadilha Malaise 1.IX.1999 M.M. Barros &amp; J.C.M. Lutz cols.”</p><p>Paratypes. 1 female (<named-content xmlns:xlink="http://www.w3.org/1999/xlink" content-type="dwc:institutional_code" xlink:type="simple">DCBU</named-content> #22357) “Luís Antônio, SP, Brasil Estação Ecológica do Jataí, Luz 24.IV.2001 L.A. Joaquim col.”; 1 female (<named-content xmlns:xlink="http://www.w3.org/1999/xlink" content-type="dwc:institutional_code" xlink:type="simple">DCBU</named-content> #21906), same data except “... Mata Ciliar <named-content xmlns:xlink="http://www.w3.org/1999/xlink" content-type="dwc:verbatimCoordinates" xlink:type="simple"><named-content content-type="geo-json" specific-use="{&#34;type&#34;:&#34;Point&#34;,&#34;coordinates&#34;:[-47.783889,-21.615000]}" id="NCID0E4XBI" xlink:type="simple">21°36'54"S, 47°47'02"W</named-content></named-content> 04.I.2007 Armadilha Malaise 2 N.W. Perioto col.”, 1 female (<named-content xmlns:xlink="http://www.w3.org/1999/xlink" content-type="dwc:institutional_code" xlink:type="simple">DCBU</named-content> #21907), same data except “01.III.2007”; 1 female (<named-content xmlns:xlink="http://www.w3.org/1999/xlink" content-type="dwc:institutional_code" xlink:type="simple">DCBU</named-content> #28167) “Rio Branco, AC, Brasil, <named-content xmlns:xlink="http://www.w3.org/1999/xlink" content-type="dwc:verbatimCoordinates" xlink:type="simple"><named-content content-type="geo-json" specific-use="{&#34;type&#34;:&#34;Point&#34;,&#34;coordinates&#34;:[-67.810000,-9.991667]}" id="NCID0EPYBI" xlink:type="simple">09°59'30"S, 67°48'36"W</named-content></named-content> Armadilha Malaise 01.I.2010 A.S. Soares col.”; 1 female (<named-content xmlns:xlink="http://www.w3.org/1999/xlink" content-type="dwc:institutional_code" xlink:type="simple">MUSM</named-content>) “ PERU: MD, Parque Nacional Bahuaha – Sonene <named-content xmlns:xlink="http://www.w3.org/1999/xlink" content-type="dwc:verbatimCoordinates" xlink:type="simple"><named-content content-type="geo-json" specific-use="{&#34;type&#34;:&#34;Point&#34;,&#34;coordinates&#34;:[-82.636667,-13.194083]}" id="NCID0E3YBI" xlink:type="simple">70°0758.2"W, 13°11'38.7"S</named-content></named-content> 347m 03–19.vi.2013 J. Grados Leg”; 1 female (<named-content xmlns:xlink="http://www.w3.org/1999/xlink" content-type="dwc:institutional_code" xlink:type="simple">MUSM</named-content>) “PERU: MD, Rio Los Amigos, CICRA, Aeródromo, 276m, <named-content xmlns:xlink="http://www.w3.org/1999/xlink" content-type="dwc:verbatimCoordinates" xlink:type="simple"><named-content content-type="geo-json" specific-use="{&#34;type&#34;:&#34;Point&#34;,&#34;coordinates&#34;:[-70.104861,-12.560000]}" id="NCID0EJZBI" xlink:type="simple">12°33'36"S, 70°06'17.5"W</named-content></named-content> 22–28.vii.2006, Light trap, A. Asenjo”; 1 male (<named-content xmlns:xlink="http://www.w3.org/1999/xlink" content-type="dwc:institutional_code" xlink:type="simple">MUSM</named-content>) “PERU: CUSCO, La Convención, Echarate, C. Segakiato. <named-content xmlns:xlink="http://www.w3.org/1999/xlink" content-type="dwc:verbatimCoordinates" xlink:type="simple"><named-content content-type="geo-json" specific-use="{&#34;type&#34;:&#34;Point&#34;,&#34;coordinates&#34;:[-73.249361,-11.760722]}" id="NCID0EWZBI" xlink:type="simple">11°45'38.6"S, 73°14'57.7"W</named-content></named-content> 908m. 01.ii.2011. M. Alvarado &amp; E Rázuri.”; 1 female (<named-content xmlns:xlink="http://www.w3.org/1999/xlink" content-type="dwc:institutional_code" xlink:type="simple">INBIO</named-content>) “Rancho Quemado, 200m, Peninsula de Osa, Prov. Puntarenas, Costa Rica Set 1992. F. Quesada L-S 292500, 51000”; 1 female (<named-content xmlns:xlink="http://www.w3.org/1999/xlink" content-type="dwc:institutional_code" xlink:type="simple">INBIO</named-content>), same data except “Nov 1992”; 2 females (<named-content xmlns:xlink="http://www.w3.org/1999/xlink" content-type="dwc:institutional_code" xlink:type="simple">INBIO</named-content>), same data except “… Oct 1992, M. Segura …”</p></tp:treatment-sec><tp:treatment-sec sec-type="description" id="SECID0EK1BI"><title>Description.</title><p>Body length 7.6–9.4 mm. Fore wing length 7.0–8.6 mm.</p><p><bold><italic>Head.</italic></bold> In dorsal view eye length/temple 3.4–4.5. Eye height/head width 0.38–0.43. Eye height/minimum distance between eyes 1.1–1.3. <abbrev xmlns:xlink="http://www.w3.org/1999/xlink" xlink:title="diameter of lateral ocellus" id="ABBRID0EW1BI" xlink:type="simple">OD</abbrev>/<abbrev xmlns:xlink="http://www.w3.org/1999/xlink" xlink:title="distance between lateral ocelli" id="ABBRID0E11BI" xlink:type="simple">POL</abbrev> 3.0–5.0. <abbrev xmlns:xlink="http://www.w3.org/1999/xlink" xlink:title="diameter of lateral ocellus" id="ABBRID0E51BI" xlink:type="simple">OD</abbrev>/<abbrev xmlns:xlink="http://www.w3.org/1999/xlink" xlink:title="distance between eye and lateral ocellus" id="ABBRID0EC2BI" xlink:type="simple">OOL</abbrev> 3.1–4.2. Frons excavated. Frons lateral carina present. Occipital carina dorsally complete, weakly curved. Occiput in dorsal view nearly straight, not indented medially. Occipital carina ventrally nearly touching hypostomal carina, or meeting hypostomal carina. Mid-longitudinal crest at upper face present. Hypoclypeal depression/face width 0.36–0.42. Malar space/eye height 0.11–0.19. Face height/width 0.8–0.9. Clypeus height/width 0.6–0.7. Clypeus convex, granulate. Sculpture of head shiny granular-coriaceous. Face transversely rugose-striate, medially granular-coriaceous below crest.</p><p><bold><italic>Antenna.</italic></bold> Antennal segments 58–67. Antenna/body length 1.1–1.2. Scape/pedicel length 2.3–2.9. Length of first/second flagellomere 1.0–1.2. Fourth flagellomere length/apical width 1.1–1.3. Tip of apical segment of antenna pointed.</p><p><bold><italic>Mesosoma.</italic></bold> Length/height 1.47–1.51. Width of mesoscutum/width of head 0.7–0.8. Mesoscutum length/width 1.0–1.2. Pronotal collar/vertex 0.5–0.7. Prescutellar sulcus with 3–5 distinct carinae. Mesoscutum posterior border with distinct complete carina. Metanotum with mid-longitudinal carina complete, connecting to a carinate pit posteriorly. Metanotum mid-pit present, delimited by carinae. Mid-longitudinal carina of propodeum complete, or nearly complete. Ventral mid-line of mesopleuron without sulcus anteriorly, shallow smooth sulcus present posteriorly; pit at ventral mid-line absent. Notauli weakly indicated anteriorly, indistinctly crenulate. Sternaulus absent. Sculpture of mesosoma mostly granulate. Pronotum rugose laterally, granulate ventrally, pronotal groove crenulate anteriorly, short subventral longitudinal carina present. Mesopleuron mostly rugose. Subalar groove sparsely crenulate. Mid-posterior region of mesoscutum rugose, with irregularly carinate notauli. Mesoscutellar trough entirely costate. Metanotum mostly smooth, with one or two pairs of lateral carinae. Propodeum mostly granulate, rugose posteriorly.</p><p><bold><italic>Wings.</italic></bold> Fore wing: Stigma length/height 3.6–3.8. Vein r/2RS 1.3–1.6. Vein r/RS+Mb 1.4–1.7. Vein 3RSa/2RS 1.1–1.3. Vein 3RSa/2M 0.76–0.85. Vein 3RSa/3RSb 0.24–0.29. Vein 1CUa/1CUb 0.45–0.60. Vein 1CUa/2CUa 0.9–1.1. Vein 1cu-a vertical. Vein 1M weakly curved basally, or nearly straight. Vein RS+Ma virtually straight. Vein M+CU weakly sinuate. Vein 1-1A strongly sinuate. Vein 1-1A distinctly changing thickness along apical half. Vein 1a absent. Second submarginal cell short and trapezoidal. Subbasal cell glabrous, with a narrow patch of setae subapically just below vein 1CUa. Basal cell with more or less large glabrous region posteriorly, sometimes with sparse setae; costal and apical regions evenly setose. Hind wing: Vein RS bent at basal 0.3, with vein r present. Marginal cell narrowest at base. Vein M+CU/1M 1.3–1.6. Vein M+CU/r-m 1.2–1.4. Vein m-cu present, partly tubular. Vein m-cu position relative to vein r-m interstitial, or antefurcal. Vein 2-1A absent. Basal cell sparsely setose, bare posteriorly.</p><p><bold><italic>Hind legs.</italic></bold> Femur length/width 4.5–5.0. Length of tibia/tarsi 0.9–1.0. Length of basitarsus/tarsi 2–4 0.7–0.8. Sculpture of hind coxa dorsally mostly shiny granular-coriaceous, finely striate apically. Tarsal claws not pectinate.</p><p><bold><italic>Metasoma.</italic></bold><abbrev xmlns:xlink="http://www.w3.org/1999/xlink" xlink:title="metasomal tergite 1" id="ABBRID0EJ3BI" xlink:type="simple">T1</abbrev> length/apical width 1.0–1.2. <abbrev xmlns:xlink="http://www.w3.org/1999/xlink" xlink:title="metasomal tergite 2" id="ABBRID0EN3BI" xlink:type="simple">T2</abbrev> length/apical width 0.6–0.8. <abbrev xmlns:xlink="http://www.w3.org/1999/xlink" xlink:title="metasomal tergite 3" id="ABBRID0ER3BI" xlink:type="simple">T3</abbrev> length/apical width 0.5–0.7. Mid-longitudinal carina extending until basal 0.5 or 0.7 of <abbrev xmlns:xlink="http://www.w3.org/1999/xlink" xlink:title="metasomal tergite 3" id="ABBRID0EV3BI" xlink:type="simple">T3</abbrev>. Metasoma sculpture <abbrev xmlns:xlink="http://www.w3.org/1999/xlink" xlink:title="metasomal tergite 1" id="ABBRID0EZ3BI" xlink:type="simple">T1</abbrev> rugose, <abbrev xmlns:xlink="http://www.w3.org/1999/xlink" xlink:title="metasomal tergite 2" id="ABBRID0E43BI" xlink:type="simple">T2</abbrev> and most of <abbrev xmlns:xlink="http://www.w3.org/1999/xlink" xlink:title="metasomal tergite 3" id="ABBRID0EB4BI" xlink:type="simple">T3</abbrev> striate-rugose, sculpture weaker at <abbrev xmlns:xlink="http://www.w3.org/1999/xlink" xlink:title="metasomal tergite 3" id="ABBRID0EF4BI" xlink:type="simple">T3</abbrev>, remainder terga granular-coriaceous. Ovipositor sheath/hind basitarsus 0.36–0.56. Apex of ovipositor sheaths truncate; apical point very short, not distinctly visible in some paratypes.</p><p><bold><italic>Color.</italic></bold> Brownish yellow or pale honey yellow. Antenna dark brown basally, gradually lightening toward brown or brownish yellow apex. Legs with same color as body, rarely hind femur mostly dark brown. Wings tinged brown, stigma and most veins light brown; fore wing veins 1M, 1CU, apex of 1-1A, 2CUb medially, r, and veins of second submarginal cell dark brown. Ovipositor sheaths dark brown.</p><p><bold>Male.</bold> The only male paratype is very similar to the females with dark brown hind femur. Body length 7.8 mm; fore wing length 6.7 mm; antenna with 44 antennomeres.</p></tp:treatment-sec><tp:treatment-sec sec-type="diagnosis" id="SECID0EU4BI"><title>Diagnosis.</title><p><italic><tp:taxon-name><tp:taxon-name-part taxon-name-part-type="genus" reg="Aleiodes">Aleiodes</tp:taxon-name-part> <tp:taxon-name-part taxon-name-part-type="species" reg="barrosi">barrosi</tp:taxon-name-part></tp:taxon-name></italic> is similar to <italic><tp:taxon-name><tp:taxon-name-part taxon-name-part-type="genus" reg="Aleiodes">A.</tp:taxon-name-part> <tp:taxon-name-part taxon-name-part-type="species" reg="joaquimi">joaquimi</tp:taxon-name-part></tp:taxon-name></italic> in that both species have the first subdiscal cell relatively long and widening apically (Figs <xref ref-type="fig" rid="F8">27</xref>, <xref ref-type="fig" rid="F8">28</xref>), and both have the vein 1CUb 1.7–2.1 × longer than 1CUa (0.9–1.3 × in other species). These two species are easily separated by the mainly yellow body color in <italic><tp:taxon-name><tp:taxon-name-part taxon-name-part-type="genus" reg="Aleiodes">A.</tp:taxon-name-part> <tp:taxon-name-part taxon-name-part-type="species" reg="barrosi">barrosi</tp:taxon-name-part></tp:taxon-name></italic> (deep reddish brown in <italic><tp:taxon-name><tp:taxon-name-part taxon-name-part-type="genus" reg="Aleiodes">A.</tp:taxon-name-part> <tp:taxon-name-part taxon-name-part-type="species" reg="joaquimi">joaquimi</tp:taxon-name-part></tp:taxon-name></italic>), yellow palpi and tegula (dark brown in <italic><tp:taxon-name><tp:taxon-name-part taxon-name-part-type="genus" reg="Aleiodes">A.</tp:taxon-name-part> <tp:taxon-name-part taxon-name-part-type="species" reg="joaquimi">joaquimi</tp:taxon-name-part></tp:taxon-name></italic>), and entirely yellow tibia and tarsi (tibia basally and tarsi 1–4 white in <italic><tp:taxon-name><tp:taxon-name-part taxon-name-part-type="genus" reg="Aleiodes">A.</tp:taxon-name-part> <tp:taxon-name-part taxon-name-part-type="species" reg="joaquimi">joaquimi</tp:taxon-name-part></tp:taxon-name></italic>). Additionally, the hind wing vein 2-1A is absent in <italic><tp:taxon-name><tp:taxon-name-part taxon-name-part-type="genus" reg="Aleiodes">A.</tp:taxon-name-part> <tp:taxon-name-part taxon-name-part-type="species" reg="barrosi">barrosi</tp:taxon-name-part></tp:taxon-name></italic> (Fig. <xref ref-type="fig" rid="F8">28</xref>), but present in <italic><tp:taxon-name><tp:taxon-name-part taxon-name-part-type="genus" reg="Aleiodes">A.</tp:taxon-name-part> <tp:taxon-name-part taxon-name-part-type="species" reg="joaquimi">joaquimi</tp:taxon-name-part></tp:taxon-name></italic> (Fig. <xref ref-type="fig" rid="F15">58</xref>).</p><fig id="F8" position="float" orientation="portrait"><object-id xmlns:xlink="http://www.w3.org/1999/xlink" content-type="doi" xlink:type="simple">10.3897/zookeys.964.56131.figures25-28</object-id><object-id xmlns:xlink="http://www.w3.org/1999/xlink" content-type="arpha" xlink:type="simple">BAA5EFB4-3AE5-5080-A63D-A1DCC70C847C</object-id><label>Figures 25–28.</label><caption><p><italic><tp:taxon-name><tp:taxon-name-part taxon-name-part-type="genus" reg="Aleiodes">Aleiodes</tp:taxon-name-part> <tp:taxon-name-part taxon-name-part-type="species" reg="barrosi">barrosi</tp:taxon-name-part></tp:taxon-name></italic> sp. nov. <bold>25</bold> lateral habitus <bold>26</bold> head, dorsal view <bold>27</bold> fore wing close-up basomedially <bold>28</bold> wings.</p></caption><graphic xmlns:xlink="http://www.w3.org/1999/xlink" xlink:href="zookeys-964-041-g008.jpg" position="float" orientation="portrait" xlink:type="simple" id="oo_446873.jpg"><uri content-type="original_file" xlink:type="simple">https://binary.pensoft.net/fig/446873</uri></graphic></fig></tp:treatment-sec><tp:treatment-sec sec-type="distribution" id="SECID0ECCCI"><title>Distribution.</title><p>Known from localities in Brazil, Costa Rica, and Peru.</p></tp:treatment-sec><tp:treatment-sec sec-type="etymology" id="SECID0EHCCI"><title>Etymology.</title><p>The name is a patronym for Marina Moraes Barros Lutz, one of the collectors of the holotype specimen.</p></tp:treatment-sec><tp:treatment-sec><!--Section generated to contain objects referenced in tp:taxon-treatment.--><fig id="F15" position="float" orientation="portrait"><object-id xmlns:xlink="http://www.w3.org/1999/xlink" content-type="doi" xlink:type="simple">10.3897/zookeys.964.56131.figures55-58</object-id><object-id xmlns:xlink="http://www.w3.org/1999/xlink" content-type="arpha" xlink:type="simple">251D1542-F104-55FE-9FA8-BB1E869989F6</object-id><label>Figures 55–58.</label><caption><p><italic><tp:taxon-name><tp:taxon-name-part taxon-name-part-type="genus" reg="Aleiodes">Aleiodes</tp:taxon-name-part> <tp:taxon-name-part taxon-name-part-type="species" reg="joaquimi">joaquimi</tp:taxon-name-part></tp:taxon-name></italic> sp. nov. <bold>55</bold> lateral habitus <bold>56</bold> head, anterior view <bold>57</bold> head, dorsal view <bold>58</bold> hind wing, posteriorly.</p></caption><graphic xmlns:xlink="http://www.w3.org/1999/xlink" xlink:href="zookeys-964-041-g015.jpg" position="float" orientation="portrait" xlink:type="simple" id="oo_446880.jpg"><uri content-type="original_file" xlink:type="simple">https://binary.pensoft.net/fig/446880</uri></graphic></fig></tp:treatment-sec></tp:taxon-treatment>
