# Supplementary material for: A revision of the Aleiodes bakeri (Brues) species subgroup of the A. seriatus species group with the descriptions of 18 new species from the Neotropical Region
Source: Zookeys. 2020 Aug 27;964:41–107. doi: 10.3897/zookeys.964.56131 (PMC7471132; doi:10.3897/zookeys.964.56131)
Supplement: XML Treatment for Aleiodes brevicarina [file zookeys.964.56131-treatment7.xml]

<!DOCTYPE tp:taxon-treatment
  PUBLIC "-//TaxonX//DTD Taxonomic Treatment Publishing DTD v0 20100105//EN" "tax-treatment-NSO.dtd">
<tp:taxon-treatment xmlns:tp="http://www.plazi.org/taxpub"><tp:treatment-meta><kwd-group><label>Taxon classification</label><kwd><named-content xmlns:xlink="http://www.w3.org/1999/xlink" content-type="kingdom">Animalia</named-content></kwd><kwd><named-content xmlns:xlink="http://www.w3.org/1999/xlink" content-type="order">Hymenoptera</named-content></kwd><kwd><named-content xmlns:xlink="http://www.w3.org/1999/xlink" content-type="family">Braconidae</named-content></kwd></kwd-group><mixed-citation publication-type="journal"><person-group><name><surname>Shaw</surname><given-names>Scott R.</given-names></name><name><surname>Shimbori</surname><given-names>Eduardo M.</given-names></name><name><surname>Penteado-Dias</surname><given-names>Angélica M.</given-names></name></person-group><article-title>A revision of the <italic><tp:taxon-name><tp:taxon-name-part taxon-name-part-type="genus" reg="Aleiodes">Aleiodes</tp:taxon-name-part> <tp:taxon-name-part taxon-name-part-type="species" reg="bakeri">bakeri</tp:taxon-name-part></tp:taxon-name></italic> (Brues) species subgroup of the <italic><tp:taxon-name><tp:taxon-name-part taxon-name-part-type="genus" reg="Aleiodes">A.</tp:taxon-name-part> <tp:taxon-name-part taxon-name-part-type="species" reg="seriatus">seriatus</tp:taxon-name-part></tp:taxon-name></italic> species group with the descriptions of 18 new species from the Neotropical Region</article-title><source>Zookeys</source><day>27</day><month>8</month><year>2020</year><volume>964</volume><fpage>41</fpage><lpage>107</lpage><pub-id pub-id-type="doi">10.3897/zookeys.964.56131</pub-id></mixed-citation></tp:treatment-meta><tp:nomenclature><tp:taxon-name><object-id xmlns:xlink="http://www.w3.org/1999/xlink" content-type="arpha" xlink:type="simple">61DDB503-62D1-5091-BA6B-7DA1A8104E52</object-id>
              <tp:taxon-name-part taxon-name-part-type="genus" reg="Aleiodes">Aleiodes</tp:taxon-name-part>
              <tp:taxon-name-part taxon-name-part-type="species" reg="brevicarina">brevicarina</tp:taxon-name-part>
              <object-id xmlns:xlink="http://www.w3.org/1999/xlink" content-type="zoobank" xlink:type="simple">http://zoobank.org/CC5929A9-D8ED-4EBE-AB4C-B4502DA8CC3E</object-id>
            </tp:taxon-name><tp:taxon-authority>Shimbori &amp; Shaw</tp:taxon-authority><tp:taxon-status xmlns:xlink="http://www.w3.org/1999/xlink" xlink:type="simple">sp. nov.</tp:taxon-status><xref ref-type="fig" rid="F9">Figs 29–32</xref></tp:nomenclature><tp:treatment-sec sec-type="type material" id="SECID0EZDCI"><title>Type material.</title><p>Holotype, female (<named-content xmlns:xlink="http://www.w3.org/1999/xlink" content-type="dwc:institutional_code" xlink:type="simple">DCBU</named-content> #20780) top label: “FAZ. CANCHIM SÃO CARLOS – SP 29.III.1985 A.S. Soares col.”, bottom label “Mata (Luz) [handwritten].”</p><p>Paratypes. 3 females, 4 male (<named-content xmlns:xlink="http://www.w3.org/1999/xlink" content-type="dwc:institutional_code" xlink:type="simple">DCBU</named-content> #s: 20778, 20779, 20781-20784, 20787), same as holotype; 1 male (<named-content xmlns:xlink="http://www.w3.org/1999/xlink" content-type="dwc:institutional_code" xlink:type="simple">DCBU</named-content> #20785), same data except “11.II.1983”; 1 male (<named-content xmlns:xlink="http://www.w3.org/1999/xlink" content-type="dwc:institutional_code" xlink:type="simple">DCBU</named-content> #20786), same data except “... cerrado, Varredura, 23.I.1981 N.W. Perioto col.”</p></tp:treatment-sec><tp:treatment-sec sec-type="description" id="SECID0EVECI"><title>Description.</title><p>Body length 7.8–8.1 mm. Fore wing length 6.4–7.0 mm.</p><p><bold><italic>Head.</italic></bold> In dorsal view eye length/temple 3.9–4.1. Eye height/head width 0.41. Eye height/minimum distance between eyes 1.2–1.3. <abbrev xmlns:xlink="http://www.w3.org/1999/xlink" xlink:title="diameter of lateral ocellus" id="ABBRID0EBFCI" xlink:type="simple">OD</abbrev>/<abbrev xmlns:xlink="http://www.w3.org/1999/xlink" xlink:title="distance between lateral ocelli" id="ABBRID0EFFCI" xlink:type="simple">POL</abbrev> 3.7–5.0. <abbrev xmlns:xlink="http://www.w3.org/1999/xlink" xlink:title="diameter of lateral ocellus" id="ABBRID0EJFCI" xlink:type="simple">OD</abbrev>/<abbrev xmlns:xlink="http://www.w3.org/1999/xlink" xlink:title="distance between eye and lateral ocellus" id="ABBRID0ENFCI" xlink:type="simple">OOL</abbrev> 3.1–4.2. Frons excavated. Frons lateral carina present. Occipital carina dorsally complete and nearly straight. Occiput in dorsal view nearly straight, not indented medially. Occipital carina ventrally meeting hypostomal carina. Mid-longitudinal crest at upper face present. Hypoclypeal depression/face width 0.35–0.37. Malar space/eye height 0.16–0.17. Face height/width 0.72–0.77. Clypeus height/width 0.63–0.73. Clypeus convex, granulate. Sculpture of head shiny granular-coriaceous. Face transversely rugose-striate around median crest.</p><p><bold><italic>Antenna.</italic></bold> Antennal segments 55–56. Antenna/body length 1.1. Scape/pedicel length 2.0–2.1. Length of first/second flagellomere 1.2–1.3. Fourth flagellomere length/apical width 1.7–1.8. Tip of apical segment of antenna pointed.</p><p><bold><italic>Mesosoma.</italic></bold> Length/height 1.5–1.6. Width of mesoscutum/width of head 0.73–0.75. Mesoscutum length/width 1.0–1.1. Pronotal collar/vertex 0.7–0.8. Prescutellar sulcus with complete mid-longitudinal carina, and 2–4 pairs of rather incomplete carinae laterally. Mesoscutum posterior border with distinct complete carina. Metanotum with mid-longitudinal carina complete, connecting to a carinate pit posteriorly. Metanotum mid-pit present, delimited by carinae. Mid-longitudinal carina of propodeum present at basal 0.5 or less. Ventral mid-line of mesopleuron set within shallow smooth sulcus; pit at ventral mid-line absent. Notauli weakly indicated anteriorly, indistinctly crenulate. Sternaulus absent. Sculpture of mesosoma mostly granulate. Pronotum rugose laterally, pronotal groove sparsely crenulate anteriorly, short subventral longitudinal carina present. Mesopleuron mostly rugose. Subalar groove crenulate. Mid-posterior region of mesoscutum rugose, with irregular mid-longitudinal carina and a pair of irregular carinae along notauli. Mesoscutellar trough entirely costate. Metanotum mostly smooth and weakly crenulate, costate laterally. Propodeum mostly rugose.</p><p><bold><italic>Wings</italic></bold> (Figs <xref ref-type="fig" rid="F9">31</xref>, <xref ref-type="fig" rid="F9">32</xref>). Fore wing: Stigma length/height 3.6–3.7. Vein r/2RS 1.1–1.2. Vein r/RS+Mb 1.4. Vein 3RSa/2RS ~ 1.6. Vein 3RSa/2M 0.8. Vein 3RSa/3RSb ~ 0.4. Vein 1CUa/1CUb 0.9. Vein 1CUa/2CUa 1.8–1.9. Vein 1cu-a weakly inclivous. Vein 1M weakly curved basally. Vein RS+Ma sinuate. Vein M+CU virtually straight. Vein 1-1A nearly straight. Vein 1a absent. Second submarginal cell trapezoidal. Subbasal cell glabrous, with two parallel rows of short setae subapically, and a narrow patch of setae just below vein 1CUa. (Fig. <xref ref-type="fig" rid="F9">32</xref>). Basal cell mostly evenly setose, sparsely setose posteriorly. Hind wing: Vein RS bent at basal 0.3, with vein r present. Marginal cell narrowest at base. Vein M+CU/1M 1.5–1.8. Vein M+CU/r-m 1.2–1.4. Vein m-cu present and pigmented, although not tubular. Vein m-cu position relative to vein r-m interstitial or nearly so. Vein 2-1A absent. Basal cell evenly, rather sparsely setose, posteriorly with small bare area (Fig. <xref ref-type="fig" rid="F9">31</xref>).</p><fig id="F9" position="float" orientation="portrait"><object-id xmlns:xlink="http://www.w3.org/1999/xlink" content-type="doi" xlink:type="simple">10.3897/zookeys.964.56131.figures29-32</object-id><object-id xmlns:xlink="http://www.w3.org/1999/xlink" content-type="arpha" xlink:type="simple">2057B334-37B0-55CD-B4B9-436B9B4208E7</object-id><label>Figures 29–32.</label><caption><p><italic><tp:taxon-name><tp:taxon-name-part taxon-name-part-type="genus" reg="Aleiodes">Aleiodes</tp:taxon-name-part> <tp:taxon-name-part taxon-name-part-type="species" reg="brevicarina">brevicarina</tp:taxon-name-part></tp:taxon-name></italic> sp. nov. <bold>29</bold> lateral habitus <bold>30</bold> head, dorsal view <bold>31</bold> hind wing close-up basally <bold>32</bold> wings medially.</p></caption><graphic xmlns:xlink="http://www.w3.org/1999/xlink" xlink:href="zookeys-964-041-g009.jpg" position="float" orientation="portrait" xlink:type="simple" id="oo_446874.jpg"><uri content-type="original_file" xlink:type="simple">https://binary.pensoft.net/fig/446874</uri></graphic></fig><p><bold><italic>Hind legs.</italic></bold> Femur length/width 4.8–5.5. Length of tibia/tarsi ~ 0.9. Length of basitarsus/tarsi 2–4 0.65–0.75. Sculpture of hind coxa dorsally granulate. Tarsal claws not pectinate.</p><p><bold><italic>Metasoma.</italic></bold><abbrev xmlns:xlink="http://www.w3.org/1999/xlink" xlink:title="metasomal tergite 1" id="ABBRID0EEICI" xlink:type="simple">T1</abbrev> length/apical width 1.3–1.4. <abbrev xmlns:xlink="http://www.w3.org/1999/xlink" xlink:title="metasomal tergite 2" id="ABBRID0EIICI" xlink:type="simple">T2</abbrev> length/apical width 0.8–1.0. <abbrev xmlns:xlink="http://www.w3.org/1999/xlink" xlink:title="metasomal tergite 3" id="ABBRID0EMICI" xlink:type="simple">T3</abbrev> length/apical width 0.5–0.6. Mid-longitudinal carina extending until near apex of <abbrev xmlns:xlink="http://www.w3.org/1999/xlink" xlink:title="metasomal tergite 3" id="ABBRID0EQICI" xlink:type="simple">T3</abbrev>. Metasoma sculpture <abbrev xmlns:xlink="http://www.w3.org/1999/xlink" xlink:title="metasomal tergite 1" id="ABBRID0EUICI" xlink:type="simple">T1</abbrev> rugose, <abbrev xmlns:xlink="http://www.w3.org/1999/xlink" xlink:title="metasomal tergite 2" id="ABBRID0EYICI" xlink:type="simple">T2</abbrev> and most of <abbrev xmlns:xlink="http://www.w3.org/1999/xlink" xlink:title="metasomal tergite 3" id="ABBRID0E3ICI" xlink:type="simple">T3</abbrev> striate-rugose, sculpture weaker at <abbrev xmlns:xlink="http://www.w3.org/1999/xlink" xlink:title="metasomal tergite 3" id="ABBRID0EAJCI" xlink:type="simple">T3</abbrev>, T4 granular-coriaceous, remainder of metasoma smooth. Ovipositor sheath/hind basitarsus ~ 0.37. Apex of ovipositor sheaths truncate; apical point absent.</p><p><bold><italic>Color</italic></bold> (Figs <xref ref-type="fig" rid="F9">29</xref>, <xref ref-type="fig" rid="F9">30</xref>). Brownish orange. Palpi yellow. Antenna mostly brownish orange, but basally brown and tip slightly darker. Wings weakly infuscate, veins brown, stigma yellow. Fore and middle legs with femur dark brown, tibia and tarsi brownish yellow or pale yellow; fifth tarsomeres light brownish orange. Hind legs with femur mostly dark brown apically, tibia pale yellow with apical ~ 0.3 dark brown, tarsi 1–4 mostly pale yellow, fifth tarsomeres light brown. Ovipositor sheaths dark brown.</p><p><bold>Male.</bold> Essentially as in female except body length 7.0–8.1 mm; fore wing length 6.0–6.8 mm; antenna with 51–53.</p></tp:treatment-sec><tp:treatment-sec sec-type="diagnosis" id="SECID0EXJCI"><title>Diagnosis.</title><p><italic><tp:taxon-name><tp:taxon-name-part taxon-name-part-type="genus" reg="Aleiodes">Aleiodes</tp:taxon-name-part> <tp:taxon-name-part taxon-name-part-type="species" reg="brevicarina">brevicarina</tp:taxon-name-part></tp:taxon-name></italic> is one of a small group of species with similarly colored, distinctively banded hind legs (Fig. <xref ref-type="fig" rid="F9">29</xref>), including <italic><tp:taxon-name><tp:taxon-name-part taxon-name-part-type="genus" reg="Aleiodes">A.</tp:taxon-name-part> <tp:taxon-name-part taxon-name-part-type="species" reg="joaquimi">joaquimi</tp:taxon-name-part></tp:taxon-name></italic>, <italic><tp:taxon-name><tp:taxon-name-part taxon-name-part-type="genus" reg="Aleiodes">A.</tp:taxon-name-part> <tp:taxon-name-part taxon-name-part-type="species" reg="maculosus">maculosus</tp:taxon-name-part></tp:taxon-name></italic>, and <italic><tp:taxon-name><tp:taxon-name-part taxon-name-part-type="genus" reg="Aleiodes">A.</tp:taxon-name-part> <tp:taxon-name-part taxon-name-part-type="species" reg="ovatus">ovatus</tp:taxon-name-part></tp:taxon-name></italic>. This species differs from these other species with similarly banded hind legs in having propodeum with a very short longitudinal carina, less than half of its length.</p></tp:treatment-sec><tp:treatment-sec sec-type="distribution" id="SECID0ENLCI"><title>Distribution.</title><p>Known only from type locality at Canchim Farm (Embrapa Pecuária Sudeste), São Paulo state, Brazil.</p></tp:treatment-sec><tp:treatment-sec sec-type="etymology" id="SECID0ESLCI"><title>Etymology.</title><p>The name <italic><tp:taxon-name><tp:taxon-name-part taxon-name-part-type="genus" reg="Aleiodes"/><tp:taxon-name-part taxon-name-part-type="species" reg="brevicarina">brevicarina</tp:taxon-name-part></tp:taxon-name></italic> is Latin for short ridge, being a reference to the short median carina on the propodeum in this species.</p></tp:treatment-sec></tp:taxon-treatment>
