# Supplementary material for: A revision of the Aleiodes bakeri (Brues) species subgroup of the A. seriatus species group with the descriptions of 18 new species from the Neotropical Region
Source: Zookeys. 2020 Aug 27;964:41–107. doi: 10.3897/zookeys.964.56131 (PMC7471132; doi:10.3897/zookeys.964.56131)
Supplement: XML Treatment for Aleiodes coariensis [file zookeys.964.56131-treatment8.xml]

<!DOCTYPE tp:taxon-treatment
  PUBLIC "-//TaxonX//DTD Taxonomic Treatment Publishing DTD v0 20100105//EN" "tax-treatment-NSO.dtd">
<tp:taxon-treatment xmlns:tp="http://www.plazi.org/taxpub"><tp:treatment-meta><kwd-group><label>Taxon classification</label><kwd><named-content xmlns:xlink="http://www.w3.org/1999/xlink" content-type="kingdom">Animalia</named-content></kwd><kwd><named-content xmlns:xlink="http://www.w3.org/1999/xlink" content-type="order">Hymenoptera</named-content></kwd><kwd><named-content xmlns:xlink="http://www.w3.org/1999/xlink" content-type="family">Braconidae</named-content></kwd></kwd-group><mixed-citation publication-type="journal"><person-group><name><surname>Shaw</surname><given-names>Scott R.</given-names></name><name><surname>Shimbori</surname><given-names>Eduardo M.</given-names></name><name><surname>Penteado-Dias</surname><given-names>Angélica M.</given-names></name></person-group><article-title>A revision of the <italic><tp:taxon-name><tp:taxon-name-part taxon-name-part-type="genus" reg="Aleiodes">Aleiodes</tp:taxon-name-part> <tp:taxon-name-part taxon-name-part-type="species" reg="bakeri">bakeri</tp:taxon-name-part></tp:taxon-name></italic> (Brues) species subgroup of the <italic><tp:taxon-name><tp:taxon-name-part taxon-name-part-type="genus" reg="Aleiodes">A.</tp:taxon-name-part> <tp:taxon-name-part taxon-name-part-type="species" reg="seriatus">seriatus</tp:taxon-name-part></tp:taxon-name></italic> species group with the descriptions of 18 new species from the Neotropical Region</article-title><source>Zookeys</source><day>27</day><month>8</month><year>2020</year><volume>964</volume><fpage>41</fpage><lpage>107</lpage><pub-id pub-id-type="doi">10.3897/zookeys.964.56131</pub-id></mixed-citation></tp:treatment-meta><tp:nomenclature><tp:taxon-name><object-id xmlns:xlink="http://www.w3.org/1999/xlink" content-type="arpha" xlink:type="simple">65EACEE9-9AAB-523B-8A78-153096145608</object-id>
              <tp:taxon-name-part taxon-name-part-type="genus" reg="Aleiodes">Aleiodes</tp:taxon-name-part>
              <tp:taxon-name-part taxon-name-part-type="species" reg="coariensis">coariensis</tp:taxon-name-part>
              <object-id xmlns:xlink="http://www.w3.org/1999/xlink" content-type="zoobank" xlink:type="simple">http://zoobank.org/41AEFC83-8976-4A5E-B0C6-1620FF5CA038</object-id>
            </tp:taxon-name><tp:taxon-authority>Shimbori &amp; Shaw</tp:taxon-authority><tp:taxon-status xmlns:xlink="http://www.w3.org/1999/xlink" xlink:type="simple">sp. nov.</tp:taxon-status><xref ref-type="fig" rid="F10">Figs 33–36</xref></tp:nomenclature><tp:treatment-sec sec-type="type material" id="SECID0EPNCI"><title>Type material.</title><p>Holotype, female (<named-content xmlns:xlink="http://www.w3.org/1999/xlink" content-type="dwc:institutional_code" xlink:type="simple">DCBU</named-content> #20788) “BR, AM, Coari, rio Urucu, Petrobras, ROC-29, 5–10/II/1992, P. Bührnneim. N.O. Aguiar &amp; N.Fé col.”</p><p>Paratypes. 1 female (<named-content xmlns:xlink="http://www.w3.org/1999/xlink" content-type="dwc:institutional_code" xlink:type="simple">CNCI</named-content>) “BRAZIL, Mato Grosso, Sinop, XI.1975 M. Alvarenga, Mal. Trap”; 1 female, 1 male (<named-content xmlns:xlink="http://www.w3.org/1999/xlink" content-type="dwc:institutional_code" xlink:type="simple">MUSM</named-content>) “PERU: MD, Rio Los Amigos, CICRA, Aeródromo, 276m, <named-content xmlns:xlink="http://www.w3.org/1999/xlink" content-type="dwc:verbatimCoordinates" xlink:type="simple"><named-content content-type="geo-json" specific-use="{&#34;type&#34;:&#34;Point&#34;,&#34;coordinates&#34;:[-70.104861,-12.560000]}" id="NCID0EJOCI" xlink:type="simple">12°33'36"S, 70°06'17.5"W</named-content></named-content> 22–28.vii.2006, Light trap, A. Asenjo”; 1 female (<named-content xmlns:xlink="http://www.w3.org/1999/xlink" content-type="dwc:institutional_code" xlink:type="simple">MUSM</named-content>), same data except “… 380m … 2009, Manual, S. Carbonel”; 1 female (<named-content xmlns:xlink="http://www.w3.org/1999/xlink" content-type="dwc:institutional_code" xlink:type="simple">MUSM</named-content>) “PERU: PU, Sandia, San Pedro de Putina Punco, P.N. Bahuaja Sonene <named-content xmlns:xlink="http://www.w3.org/1999/xlink" content-type="dwc:verbatimCoordinates" xlink:type="simple"><named-content content-type="geo-json" specific-use="{&#34;type&#34;:&#34;Point&#34;,&#34;coordinates&#34;:[-69.483361,-13.391500]}" id="NCID0E5OCI" xlink:type="simple">13°23'29.4"S, 69°29'00.1"W</named-content></named-content> 322m 11–24.ix.2011 E. Guilhermo y E. Razuri.”</p></tp:treatment-sec><tp:treatment-sec sec-type="description" id="SECID0EDPCI"><title>Description.</title><p>Body length 7.5–9.2 mm. Fore wing length 6.7–7.7 mm.</p><p><bold><italic>Head</italic></bold> (Fig. <xref ref-type="fig" rid="F10">36</xref>). In dorsal view eye length/temple 4.6–4.9. Eye height/head width 0.40–0.42. Eye height/minimum distance between eyes 1.2–1.4. <abbrev xmlns:xlink="http://www.w3.org/1999/xlink" xlink:title="diameter of lateral ocellus" id="ABBRID0ETPCI" xlink:type="simple">OD</abbrev>/<abbrev xmlns:xlink="http://www.w3.org/1999/xlink" xlink:title="distance between lateral ocelli" id="ABBRID0EXPCI" xlink:type="simple">POL</abbrev> 2.4–3.4. <abbrev xmlns:xlink="http://www.w3.org/1999/xlink" xlink:title="diameter of lateral ocellus" id="ABBRID0E2PCI" xlink:type="simple">OD</abbrev>/<abbrev xmlns:xlink="http://www.w3.org/1999/xlink" xlink:title="distance between eye and lateral ocellus" id="ABBRID0E6PCI" xlink:type="simple">OOL</abbrev> 2.8–3.4. Frons excavated. Frons lateral carina present. Occipital carina dorsally complete, weakly curved. Occiput in dorsal view nearly straight, not indented medially. Occipital carina ventrally meeting hypostomal carina. Mid-longitudinal crest at upper face present. Hypoclypeal depression/face width 3.7–3.9. Malar space/eye height 0.18–0.19. Face height/width 0.84–0.87. Clypeus height/width 0.6–0.7. Clypeus convex, granulate. Sculpture of head shiny granular-coriaceous. Face transversely rugose-striate, medially granular-coriaceous below crest.</p><p><bold><italic>Antenna.</italic></bold> Antennal segments 57–59. Antenna/body length 1.3. Scape/pedicel length 2.2–2.5. Length of first/second flagellomere 1.1. Fourth flagellomere length/apical width 1.5–1.6. Tip of apical segment of antenna pointed.</p><p><bold><italic>Mesosoma.</italic></bold> Length/height ~ 1.7. Width of mesoscutum/width of head 0.7. Mesoscutum length/width ~ 1.0. Pronotal collar/vertex 0.8. Prescutellar sulcus with 5–7 distinct carinae. Mesoscutum posterior border with distinct complete carina. Metanotum with mid-longitudinal carina complete, connecting to a carinate pit posteriorly, or carina bisecting posterior pit, although weaker posteriorly. Metanotum mid-pit present, delimited by carinae. Mid-longitudinal carina of propodeum complete, or nearly complete. Ventral mid-line of mesopleuron without sulcus anteriorly, shallow smooth sulcus present posteriorly; pit at ventral mid-line absent. Notauli weakly indicated anteriorly, indistinctly crenulate. Sternaulus weakly indicated anteriorly, rugose. Sculpture of mesosoma mostly granulate. Metapleuron rugose posteriorly. Pronotum rugose laterally, pronotal groove sparsely crenulate anteriorly, short subventral longitudinal carina present. Mesopleuron rugose below subalar groove. Subalar groove crenulate. Mid-posterior region of mesoscutum rugose, with a short mid-longitudinal carina posteriorly. Mesoscutellar trough entirely costate. Metanotum costate, or mostly smooth and weakly crenulate. Propodeum mostly rugose.</p><p><bold><italic>Wings</italic></bold> (Fig. <xref ref-type="fig" rid="F10">35</xref>). Fore wing: Stigma length/height 3.6–3.7. Vein r/2RS 1.2–1.4. Vein r/RS+Mb 1.3–1.4. Vein 3RSa/2RS 1.5–1.7. Vein 3RSa/2M 0.8. Vein 3RSa/3RSb 0.3–0.4. Vein 1CUa/1CUb 0.85. Vein 1CUa/2CUa 1.6. Vein 1cu-a weakly inclivous. Vein 1M weakly curved basally. Vein RS+Ma distinctly curved. Vein M+CU virtually straight. Vein 1-1A very weakly sinuate apically. Vein 1a absent. Second submarginal cell trapezoidal. Subbasal cell glabrous, with two parallel rows of short setae subapically, and a row of setae just below vein 1CUa and M+CU apically, plus a row of setae apically just above vein 1-1A. Basal cell mostly evenly setose, although setae sparser posteriorly, rarely with more or less large glabrous region posteriorly. Hind wing: Vein RS bent at basal 0.3, with vein r present. Marginal cell narrowest at base. Vein M+CU/1M 1.7–1.8. Vein M+CU/r-m 1.3–1.4. Vein m-cu present and pigmented, although not tubular. Vein m-cu position relative to vein r-m interstitial, or just antefurcal. Vein 2-1A absent. Basal cell evenly, rather sparsely setose, posteriorly with small bare area.</p><p><bold><italic>Hind legs.</italic></bold> Femur length/width 5.0–5.3. Length of tibia/tarsi 0.85–0.95. Length of basitarsus/tarsi 2–4 0.75. Sculpture of hind coxa dorsally shiny granular-coriaceous. Tarsal claws not pectinate.</p><p><bold><italic>Metasoma.</italic></bold><abbrev xmlns:xlink="http://www.w3.org/1999/xlink" xlink:title="metasomal tergite 1" id="ABBRID0EKRCI" xlink:type="simple">T1</abbrev> length/apical width 1.1–1.2. <abbrev xmlns:xlink="http://www.w3.org/1999/xlink" xlink:title="metasomal tergite 2" id="ABBRID0EORCI" xlink:type="simple">T2</abbrev> length/apical width 0.8–0.9. <abbrev xmlns:xlink="http://www.w3.org/1999/xlink" xlink:title="metasomal tergite 3" id="ABBRID0ESRCI" xlink:type="simple">T3</abbrev> length/apical width 0.65. Mid-longitudinal carina extending until basal 0.7 of <abbrev xmlns:xlink="http://www.w3.org/1999/xlink" xlink:title="metasomal tergite 3" id="ABBRID0EWRCI" xlink:type="simple">T3</abbrev>. Metasoma sculpture <abbrev xmlns:xlink="http://www.w3.org/1999/xlink" xlink:title="metasomal tergite 1" id="ABBRID0E1RCI" xlink:type="simple">T1</abbrev> rugose, <abbrev xmlns:xlink="http://www.w3.org/1999/xlink" xlink:title="metasomal tergite 2" id="ABBRID0E5RCI" xlink:type="simple">T2</abbrev> and most of <abbrev xmlns:xlink="http://www.w3.org/1999/xlink" xlink:title="metasomal tergite 3" id="ABBRID0ECSCI" xlink:type="simple">T3</abbrev> striate-rugose, sculpture weaker at <abbrev xmlns:xlink="http://www.w3.org/1999/xlink" xlink:title="metasomal tergite 3" id="ABBRID0EGSCI" xlink:type="simple">T3</abbrev>, remainder terga granular-coriaceous. Ovipositor sheath/hind basitarsus 0.3–0.5. Apex of ovipositor sheaths truncate; apical point absent.</p><p><bold><italic>Color.</italic></bold> Body entirely brownish yellow, including palpi and tegula. Antenna dark brown basally, gradually lightening toward light brown apex. All three femora apically dark brown, dark region larger at hind femur. Wings tinged yellow; most veins yellow, except vein 1M basally and 1CUa dark brown, apex of 1-1A brown, and veins r, 2RS, 3RS, 2M and part of 2CUb light brown; distinct infuscate spot around vein 1M, more faintly infuscate areas around veins r and 2CUa, and bellow apex of vein 1-1A; stigma varying from entirely yellow to mostly dark brown expect basal 0.3 yellow. Ovipositor sheaths dark brown.</p><p><bold>Male.</bold> Essentially as in female with stigma mostly dark brown, although dark spot at stigma smaller. Body length 8.0–8.6 mm; fore wing 6.7–7.0 mm; antenna with 61 segments.</p></tp:treatment-sec><tp:treatment-sec sec-type="diagnosis" id="SECID0EVSCI"><title>Diagnosis.</title><p><italic><tp:taxon-name><tp:taxon-name-part taxon-name-part-type="genus" reg="Aleiodes">Aleiodes</tp:taxon-name-part> <tp:taxon-name-part taxon-name-part-type="species" reg="coariensis">coariensis</tp:taxon-name-part></tp:taxon-name></italic> is the only species in the <italic><tp:taxon-name><tp:taxon-name-part taxon-name-part-type="genus" reg="Aleiodes">A.</tp:taxon-name-part> <tp:taxon-name-part taxon-name-part-type="species" reg="bakeri">bakeri</tp:taxon-name-part></tp:taxon-name></italic> species subgroup with all femora at least partially marked with dark brown color (Fig. <xref ref-type="fig" rid="F10">34</xref>). There is also a distinctive infuscate spot on the fore wing near the base of vein 1M (Fig. <xref ref-type="fig" rid="F10">35</xref>). See the key for additional diagnostic characters.</p><fig id="F10" position="float" orientation="portrait"><object-id xmlns:xlink="http://www.w3.org/1999/xlink" content-type="doi" xlink:type="simple">10.3897/zookeys.964.56131.figures33-36</object-id><object-id xmlns:xlink="http://www.w3.org/1999/xlink" content-type="arpha" xlink:type="simple">F3FAC2EC-DD0C-570B-A1C1-9FE9AA17B857</object-id><label>Figures 33–36.</label><caption><p><italic><tp:taxon-name><tp:taxon-name-part taxon-name-part-type="genus" reg="Aleiodes">Aleiodes</tp:taxon-name-part> <tp:taxon-name-part taxon-name-part-type="species" reg="coariensis">coariensis</tp:taxon-name-part></tp:taxon-name></italic> sp. nov. <bold>33</bold> lateral habitus <bold>34</bold> dorsal habitus <bold>35</bold> fore wing <bold>36</bold> head, dorsal view.</p></caption><graphic xmlns:xlink="http://www.w3.org/1999/xlink" xlink:href="zookeys-964-041-g010.jpg" position="float" orientation="portrait" xlink:type="simple" id="oo_446875.jpg"><uri content-type="original_file" xlink:type="simple">https://binary.pensoft.net/fig/446875</uri></graphic></fig></tp:treatment-sec><tp:treatment-sec sec-type="distribution" id="SECID0EZUCI"><title>Distribution.</title><p>This species is known from localities in Brazil and Peru (Amazonian region).</p></tp:treatment-sec><tp:treatment-sec sec-type="etymology" id="SECID0E5UCI"><title>Etymology.</title><p>The name <italic><tp:taxon-name><tp:taxon-name-part taxon-name-part-type="genus" reg="Aleiodes"/><tp:taxon-name-part taxon-name-part-type="species" reg="coariensis">coariensis</tp:taxon-name-part></tp:taxon-name></italic> refers to the municipality of Coari, in Amazonas State in northwestern Brazil, the type-locality of this species.</p></tp:treatment-sec></tp:taxon-treatment>
