# Supplementary material for: A revision of the Aleiodes bakeri (Brues) species subgroup of the A. seriatus species group with the descriptions of 18 new species from the Neotropical Region
Source: Zookeys. 2020 Aug 27;964:41–107. doi: 10.3897/zookeys.964.56131 (PMC7471132; doi:10.3897/zookeys.964.56131)
Supplement: XML Treatment for Aleiodes goiasensis [file zookeys.964.56131-treatment9.xml]

<!DOCTYPE tp:taxon-treatment
  PUBLIC "-//TaxonX//DTD Taxonomic Treatment Publishing DTD v0 20100105//EN" "tax-treatment-NSO.dtd">
<tp:taxon-treatment xmlns:tp="http://www.plazi.org/taxpub"><tp:treatment-meta><kwd-group><label>Taxon classification</label><kwd><named-content xmlns:xlink="http://www.w3.org/1999/xlink" content-type="kingdom">Animalia</named-content></kwd><kwd><named-content xmlns:xlink="http://www.w3.org/1999/xlink" content-type="order">Hymenoptera</named-content></kwd><kwd><named-content xmlns:xlink="http://www.w3.org/1999/xlink" content-type="family">Braconidae</named-content></kwd></kwd-group><mixed-citation publication-type="journal"><person-group><name><surname>Shaw</surname><given-names>Scott R.</given-names></name><name><surname>Shimbori</surname><given-names>Eduardo M.</given-names></name><name><surname>Penteado-Dias</surname><given-names>Angélica M.</given-names></name></person-group><article-title>A revision of the <italic><tp:taxon-name><tp:taxon-name-part taxon-name-part-type="genus" reg="Aleiodes">Aleiodes</tp:taxon-name-part> <tp:taxon-name-part taxon-name-part-type="species" reg="bakeri">bakeri</tp:taxon-name-part></tp:taxon-name></italic> (Brues) species subgroup of the <italic><tp:taxon-name><tp:taxon-name-part taxon-name-part-type="genus" reg="Aleiodes">A.</tp:taxon-name-part> <tp:taxon-name-part taxon-name-part-type="species" reg="seriatus">seriatus</tp:taxon-name-part></tp:taxon-name></italic> species group with the descriptions of 18 new species from the Neotropical Region</article-title><source>Zookeys</source><day>27</day><month>8</month><year>2020</year><volume>964</volume><fpage>41</fpage><lpage>107</lpage><pub-id pub-id-type="doi">10.3897/zookeys.964.56131</pub-id></mixed-citation></tp:treatment-meta><tp:nomenclature><tp:taxon-name><object-id xmlns:xlink="http://www.w3.org/1999/xlink" content-type="arpha" xlink:type="simple">AC848933-D77E-5872-BBC6-97F51622450B</object-id>
              <tp:taxon-name-part taxon-name-part-type="genus" reg="Aleiodes">Aleiodes</tp:taxon-name-part>
              <tp:taxon-name-part taxon-name-part-type="species" reg="goiasensis">goiasensis</tp:taxon-name-part>
              <object-id xmlns:xlink="http://www.w3.org/1999/xlink" content-type="zoobank" xlink:type="simple">http://zoobank.org/D64CAA48-0F68-4784-87CE-AF235F500FE4</object-id>
            </tp:taxon-name><tp:taxon-authority>Shimbori &amp; Shaw</tp:taxon-authority><tp:taxon-status xmlns:xlink="http://www.w3.org/1999/xlink" xlink:type="simple">sp. nov.</tp:taxon-status><xref ref-type="fig" rid="F11">Figs 37–40</xref></tp:nomenclature><tp:treatment-sec sec-type="type material" id="SECID0E2WCI"><title>Type material.</title><p>Holotype, female (<named-content xmlns:xlink="http://www.w3.org/1999/xlink" content-type="dwc:institutional_code" xlink:type="simple">MZUSP</named-content>) “Cabeceiras (Lagôa Formosa) Goiás 24–27.X.1964 Exp. Dep. Zool.”</p><p>Paratypes. 5 females (<named-content xmlns:xlink="http://www.w3.org/1999/xlink" content-type="dwc:institutional_code" xlink:type="simple">MZUSP</named-content>), same as holotype; 1 female (<named-content xmlns:xlink="http://www.w3.org/1999/xlink" content-type="dwc:institutional_code" xlink:type="simple">DCBU</named-content> #21878) “Brasil Pará Serra Norte N-1C. Pedra 5-IX-1983.”</p></tp:treatment-sec><tp:treatment-sec sec-type="description" id="SECID0ESXCI"><title>Description.</title><p>Body length 7.2–8.8 mm. Fore wing length 6.3–7.6 mm.</p><p><bold><italic>Head.</italic></bold> In dorsal view eye length/temple 3.6–3.8. Eye height/head width 0.39–0.43. Eye height/minimum distance between eyes 1.1–1.3. <abbrev xmlns:xlink="http://www.w3.org/1999/xlink" xlink:title="diameter of lateral ocellus" id="ABBRID0E5XCI" xlink:type="simple">OD</abbrev>/<abbrev xmlns:xlink="http://www.w3.org/1999/xlink" xlink:title="distance between lateral ocelli" id="ABBRID0ECYCI" xlink:type="simple">POL</abbrev> 2.6–2.8. <abbrev xmlns:xlink="http://www.w3.org/1999/xlink" xlink:title="diameter of lateral ocellus" id="ABBRID0EGYCI" xlink:type="simple">OD</abbrev>/<abbrev xmlns:xlink="http://www.w3.org/1999/xlink" xlink:title="distance between eye and lateral ocellus" id="ABBRID0EKYCI" xlink:type="simple">OOL</abbrev> 3.2–3.5. Frons excavated. Frons lateral carina present. Occipital carina dorsally complete and curved. Occiput in dorsal view weakly indented medially. Occipital carina ventrally meeting hypostomal carina. Mid-longitudinal crest at upper face present. Hypoclypeal depression/face width 0.34–0.38. Malar space/eye height 0.16–0.17. Face height/width 0.7. Clypeus height/width ~ 0.6. Clypeus convex, granulate. Sculpture of head mostly granulate, vertex granular-rugose, frons shiny granular-coriaceous. Face mostly transversely rugose-striate, granulate medially.</p><p><bold><italic>Antenna.</italic></bold> Antennal segments 54–61. Antenna/body length 1.1. Scape/pedicel length 2.4–2.6. Length of first/second flagellomere 1.2–1.3. Fourth flagellomere length/apical width 1.3–1.5. Tip of apical segment of antenna pointed.</p><p><bold><italic>Mesosoma.</italic></bold> Length/height 1.56–1.67. Width of mesoscutum/width of head 0.67–0.70. Mesoscutum length/width 1.2. Pronotal collar/vertex 0.7. Prescutellar sulcus with complete mid-longitudinal carina, and 2–4 pairs of rather incomplete carinae laterally. Mesoscutum posterior border with distinct complete carina. Metanotum with mid-longitudinal carina complete, connecting to a carinate pit posteriorly, sometimes bisecting posterior pit. Metanotum mid-pit present, delimited by carinae. Mid-longitudinal carina of propodeum present at basal 0.8, or complete. Ventral mid-line of mesopleuron set within shallow smooth sulcus; pit at ventral mid-line present, shallow. Notauli weakly indicated anteriorly, indistinctly crenulate. Sternaulus absent. Sculpture of mesosoma mostly granulate. Pronotum rugose laterally, pronotal groove curvedly crenulate anteriorly, short subventral longitudinal carina present. Mesopleuron mostly rugose. Subalar groove crenulate. Mid-posterior region of mesoscutum rugose with long and irregular mid-longitudinal carina. Mesoscutellar trough costate near scutellum. Metanotum mostly smooth, with one or two pairs of lateral carinae. Propodeum mostly rugose.</p><p><bold><italic>Wings.</italic></bold> Fore wing: Stigma length/height 3.2–3.6. Vein r/2RS 1.5. Vein r/RS+Mb 1.4–1.5. Vein 3RSa/2RS 1.4–1.5. Vein 3RSa/2M 0.8. Vein 3RSa/3RSb 0.31–0.34. Vein 1CUa/1CUb 0.8–0.9. Vein 1CUa/2CUa 1.6–1.7. Vein 1cu-a inclivous. Vein 1M weakly curved basally. Vein RS+Ma distinctly curved. Vein M+CU virtually straight. Vein 1-1A sinuate. Vein 1a absent. Second submarginal cell short and trapezoidal. Subbasal cell glabrous, with two parallel rows of short setae subapically, and a narrow patch of setae just below vein 1CUa. Basal cell with more or less large glabrous region posteriorly, sometimes with sparse setae; costal and apical regions evenly setose. Hind wing: Vein RS bent at basal 0.3, with vein r present. Marginal cell narrowest at base. Vein M+CU/1M 1.6–1.7. Vein M+CU/r-m 1.4. Vein m-cu present, spectral. Vein m-cu position relative to vein r-m interstitial, or antefurcal. Vein 2-1A absent. Basal cell sparsely setose, bare posteriorly.</p><p><bold><italic>Hind legs.</italic></bold> Femur length/width 4.7–4.8. Length of tibia/tarsi ~ 1.0. Length of basitarsus/tarsi 2–4 0.75. Sculpture of hind coxa dorsally granulate. Tarsal claws not pectinate.</p><p><bold><italic>Metasoma.</italic></bold><abbrev xmlns:xlink="http://www.w3.org/1999/xlink" xlink:title="metasomal tergite 1" id="ABBRID0ERZCI" xlink:type="simple">T1</abbrev> length/apical width ~ 1.1. <abbrev xmlns:xlink="http://www.w3.org/1999/xlink" xlink:title="metasomal tergite 2" id="ABBRID0EVZCI" xlink:type="simple">T2</abbrev> length/apical width 0.75. <abbrev xmlns:xlink="http://www.w3.org/1999/xlink" xlink:title="metasomal tergite 3" id="ABBRID0EZZCI" xlink:type="simple">T3</abbrev> length/apical width 0.6. Mid-longitudinal carina extending until basal 0.5 of <abbrev xmlns:xlink="http://www.w3.org/1999/xlink" xlink:title="metasomal tergite 3" id="ABBRID0E4ZCI" xlink:type="simple">T3</abbrev>. Metasoma sculpture <abbrev xmlns:xlink="http://www.w3.org/1999/xlink" xlink:title="metasomal tergite 1" id="ABBRID0EB1CI" xlink:type="simple">T1</abbrev> rugose, <abbrev xmlns:xlink="http://www.w3.org/1999/xlink" xlink:title="metasomal tergite 2" id="ABBRID0EF1CI" xlink:type="simple">T2</abbrev> and most of <abbrev xmlns:xlink="http://www.w3.org/1999/xlink" xlink:title="metasomal tergite 3" id="ABBRID0EJ1CI" xlink:type="simple">T3</abbrev> striate-rugose, sculpture weaker at <abbrev xmlns:xlink="http://www.w3.org/1999/xlink" xlink:title="metasomal tergite 3" id="ABBRID0EN1CI" xlink:type="simple">T3</abbrev>, remainder terga granular-coriaceous. Ovipositor sheath/hind basitarsus 0.1–0.2. Apex of ovipositor sheaths truncate; apical point absent.</p><p><bold><italic>Color.</italic></bold> Brownish orange. Stemmaticum black. Antenna dark brown basally, gradually lightening toward brownish yellow apex; pedicel dark brown; scape dark brown, ventrally yellow. Wings weakly tinged yellow; stigma and most veins yellow but veins 1M at basal 0.7, 1CUa, apex of 1-1A and of 2CUb, and sometimes vein r brown to dark brown; infuscate areas around base of vein 1M and below apex of vein 1-1A. Ovipositor sheaths dark brown.</p><p><bold>Male.</bold> Unknown</p></tp:treatment-sec><tp:treatment-sec sec-type="diagnosis" id="SECID0E31CI"><title>Diagnosis.</title><p><italic><tp:taxon-name><tp:taxon-name-part taxon-name-part-type="genus" reg="Aleiodes">Aleiodes</tp:taxon-name-part> <tp:taxon-name-part taxon-name-part-type="species" reg="goiasensis">goiasensis</tp:taxon-name-part></tp:taxon-name></italic> is similar to <italic><tp:taxon-name><tp:taxon-name-part taxon-name-part-type="genus" reg="Aleiodes">A.</tp:taxon-name-part> <tp:taxon-name-part taxon-name-part-type="species" reg="nigristemmaticum">nigristemmaticum</tp:taxon-name-part></tp:taxon-name></italic> (Enderlein) but differs by having the fore wing vein r distinctly longer than 2RS (Fig. <xref ref-type="fig" rid="F11">39</xref>), the occipital carina distinctly curved mid-dorsally (Fig. <xref ref-type="fig" rid="F11">38</xref>), and the hind femur relatively shorter (4.7–4.8 × longer than wide). In contrast, in <italic><tp:taxon-name><tp:taxon-name-part taxon-name-part-type="genus" reg="Aleiodes">A.</tp:taxon-name-part> <tp:taxon-name-part taxon-name-part-type="species" reg="nigristemmaticum">nigristemmaticum</tp:taxon-name-part></tp:taxon-name></italic> specimens the fore wing vein r is approximately equal to vein 2RS length, the occipital carina dorsally is mostly straight or only slightly bent, and the hind femur is 5.5–5.7 × longer than wide.</p><fig id="F11" position="float" orientation="portrait"><object-id xmlns:xlink="http://www.w3.org/1999/xlink" content-type="doi" xlink:type="simple">10.3897/zookeys.964.56131.figures37-40</object-id><object-id xmlns:xlink="http://www.w3.org/1999/xlink" content-type="arpha" xlink:type="simple">6ED5E9CD-E2A4-5EED-BA71-B99D47E45042</object-id><label>Figures 37–40.</label><caption><p><italic><tp:taxon-name><tp:taxon-name-part taxon-name-part-type="genus" reg="Aleiodes">Aleiodes</tp:taxon-name-part> <tp:taxon-name-part taxon-name-part-type="species" reg="goiasensis">goiasensis</tp:taxon-name-part></tp:taxon-name></italic> sp. nov. <bold>37</bold> lateral habitus <bold>38</bold> head, dorsal view <bold>39</bold> wings <bold>40</bold> apex of metasoma showing ovipositor and sheath.</p></caption><graphic xmlns:xlink="http://www.w3.org/1999/xlink" xlink:href="zookeys-964-041-g011.jpg" position="float" orientation="portrait" xlink:type="simple" id="oo_446876.jpg"><uri content-type="original_file" xlink:type="simple">https://binary.pensoft.net/fig/446876</uri></graphic></fig></tp:treatment-sec><tp:treatment-sec sec-type="distribution" id="SECID0EL4CI"><title>Distribution.</title><p><italic><tp:taxon-name><tp:taxon-name-part taxon-name-part-type="genus" reg="Aleiodes">Aleiodes</tp:taxon-name-part> <tp:taxon-name-part taxon-name-part-type="species" reg="goiasensis">goiasensis</tp:taxon-name-part></tp:taxon-name></italic> is known only from central Brazil.</p></tp:treatment-sec><tp:treatment-sec sec-type="etymology" id="SECID0E34CI"><title>Etymology.</title><p>The name refers to Goiás, a state in mid-west Brazil, and the type locality for this new species.</p></tp:treatment-sec></tp:taxon-treatment>
