# Supplementary material for: A revision of the Aleiodes bakeri (Brues) species subgroup of the A. seriatus species group with the descriptions of 18 new species from the Neotropical Region
Source: Zookeys. 2020 Aug 27;964:41–107. doi: 10.3897/zookeys.964.56131 (PMC7471132; doi:10.3897/zookeys.964.56131)
Supplement: XML Treatment for Aleiodes gonodontivorus [file zookeys.964.56131-treatment10.xml]

<!DOCTYPE tp:taxon-treatment
  PUBLIC "-//TaxonX//DTD Taxonomic Treatment Publishing DTD v0 20100105//EN" "tax-treatment-NSO.dtd">
<tp:taxon-treatment xmlns:tp="http://www.plazi.org/taxpub"><tp:treatment-meta><kwd-group><label>Taxon classification</label><kwd><named-content xmlns:xlink="http://www.w3.org/1999/xlink" content-type="kingdom">Animalia</named-content></kwd><kwd><named-content xmlns:xlink="http://www.w3.org/1999/xlink" content-type="order">Hymenoptera</named-content></kwd><kwd><named-content xmlns:xlink="http://www.w3.org/1999/xlink" content-type="family">Braconidae</named-content></kwd></kwd-group><mixed-citation publication-type="journal"><person-group><name><surname>Shaw</surname><given-names>Scott R.</given-names></name><name><surname>Shimbori</surname><given-names>Eduardo M.</given-names></name><name><surname>Penteado-Dias</surname><given-names>Angélica M.</given-names></name></person-group><article-title>A revision of the <italic><tp:taxon-name><tp:taxon-name-part taxon-name-part-type="genus" reg="Aleiodes">Aleiodes</tp:taxon-name-part> <tp:taxon-name-part taxon-name-part-type="species" reg="bakeri">bakeri</tp:taxon-name-part></tp:taxon-name></italic> (Brues) species subgroup of the <italic><tp:taxon-name><tp:taxon-name-part taxon-name-part-type="genus" reg="Aleiodes">A.</tp:taxon-name-part> <tp:taxon-name-part taxon-name-part-type="species" reg="seriatus">seriatus</tp:taxon-name-part></tp:taxon-name></italic> species group with the descriptions of 18 new species from the Neotropical Region</article-title><source>Zookeys</source><day>27</day><month>8</month><year>2020</year><volume>964</volume><fpage>41</fpage><lpage>107</lpage><pub-id pub-id-type="doi">10.3897/zookeys.964.56131</pub-id></mixed-citation></tp:treatment-meta><tp:nomenclature><tp:taxon-name><object-id xmlns:xlink="http://www.w3.org/1999/xlink" content-type="arpha" xlink:type="simple">20F3F0F6-8ADC-5444-98E4-133BB7774A27</object-id>
              <tp:taxon-name-part taxon-name-part-type="genus" reg="Aleiodes">Aleiodes</tp:taxon-name-part>
              <tp:taxon-name-part taxon-name-part-type="species" reg="gonodontivorus">gonodontivorus</tp:taxon-name-part>
              <object-id xmlns:xlink="http://www.w3.org/1999/xlink" content-type="zoobank" xlink:type="simple">http://zoobank.org/F7196D5E-362C-46CD-9E34-DB554180CC54</object-id>
            </tp:taxon-name><tp:taxon-authority>Shaw &amp; Shimbori</tp:taxon-authority><tp:taxon-status xmlns:xlink="http://www.w3.org/1999/xlink" xlink:type="simple">sp. nov.</tp:taxon-status><xref ref-type="fig" rid="F12">Figs 41–47</xref></tp:nomenclature><tp:treatment-sec sec-type="type material" id="SECID0EO6CI"><title>Type material.</title><p>Holotype, female (<named-content xmlns:xlink="http://www.w3.org/1999/xlink" content-type="dwc:institutional_code" xlink:type="simple">UWIM</named-content>) “COSTA RICA: Puntarenas Pen. Osa, 23 km N. Pto. Jimenez, La Palma, 10m viii.ix.1991, P. Hanson Malaise, in large trees.”</p><p>Paratype data: 1 female (<named-content xmlns:xlink="http://www.w3.org/1999/xlink" content-type="dwc:institutional_code" xlink:type="simple">CNCI</named-content>) Voucher: D.H. Janzen &amp; W. Hallwachs, DB <ext-link xmlns:xlink="http://www.w3.org/1999/xlink" xlink:type="simple" ext-link-type="uri" xlink:href="http://janzen.sas.upenn.edu">http://janzen.sas.upenn.edu</ext-link>, Area de Conservacion Guanacaste, COSTA RICA, 08-SRNP-56870, DHJPAR0029068. 17 females (pinned) with same data as except database code numbers as follows: 02-SRNP-15182; 02-SRNP-16572; 04-SRNP-22853; 05-SRNP-21738, DHJPAR0009352; 05-SRNP-57663, DHJPAR0009351; 06-SRNP-33504, DHJPAR0016434; 07-SRNP-21855, DHJPAR0021131; 07-SRNP-55246, DHJPAR0016925; 07-SRNP-55995, DHJPAR0021153; 07-SRNP-57169, DHJPAR0021156; 07-SRNP-55235, DHJPAR0016919; 07-SRNP-56915, DHJPAR0021154; 08-SRNP-21657, DHJPAR0028027; 08-SRNP-21975, DHJPAR0028034; 08-SRNP-21658, DHJPAR0028026; 08-SRNP-21742, DHJPAR0028035; 08-SRNP-56872, DHJPAR0028025 [BOLD ID: replace: <ext-link xmlns:xlink="http://www.w3.org/1999/xlink" xlink:type="simple" ext-link-type="uri" xlink:href="http://www.boldsystems.org/index.php/Public_RecordView?processid=ASHYE262-08">ASHYE262-08</ext-link>; additional data: Sector Mundo Nuevo, Vado Huacas, 10.755 -85.391, 490 m, ex. <italic><tp:taxon-name><tp:taxon-name-part taxon-name-part-type="genus" reg="Gonodonta">Gonodonta</tp:taxon-name-part> <tp:taxon-name-part taxon-name-part-type="species" reg="fulvangula">fulvangula</tp:taxon-name-part></tp:taxon-name></italic> (<tp:taxon-name><tp:taxon-name-part taxon-name-part-type="family">Erebidae</tp:taxon-name-part></tp:taxon-name>), 3.viii.2008, J. Cortez col.] (<named-content xmlns:xlink="http://www.w3.org/1999/xlink" content-type="dwc:institutional_code" xlink:type="simple">CNCI</named-content>). 6 males (pinned) with same data except code numbers as follows: 90-SRNP-1226; 94-SRNP-6152; 07-SRNP-56881, DHJPAR0021155; 08-SRNP-21758, DHJPAR0028028; 08-SRNP-21980, DHJPAR0028029 (<named-content xmlns:xlink="http://www.w3.org/1999/xlink" content-type="dwc:institutional_code" xlink:type="simple">CNCI</named-content>). 5 females (in alcohol vials) with same data except code numbers as follows: 05-SRNP-58906, DHJPAR0021181; 06-SRNP-22766, DHJPAR0029041; 08-SRNP-57558, DHJPAR0029063; 08-SRNP-56966, DHJPAR0029060; 08-SRNP-57556, DHJPAR0029062 (<named-content xmlns:xlink="http://www.w3.org/1999/xlink" content-type="dwc:institutional_code" xlink:type="simple">CNCI</named-content>). 4 males (in alcohol vials) with same data except code numbers as follows: 06-SRNP-32956, DHJPAR0029042; 06-SRNP-32931, DHJPAR0029049; 08-SRNP-56881, DHJPAR0029066 [BOLD ID: replace: <ext-link xmlns:xlink="http://www.w3.org/1999/xlink" xlink:type="simple" ext-link-type="uri" xlink:href="http://www.boldsystems.org/index.php/Public_RecordView?processid=ASHYF744-09">ASHYF744-09</ext-link>; additional data: Sector Mundo Nuevo, Vado Huacas, 10.755 -85.391, 490 m, ex. <italic><tp:taxon-name><tp:taxon-name-part taxon-name-part-type="genus" reg="Gonodonta">Gonodonta</tp:taxon-name-part> <tp:taxon-name-part taxon-name-part-type="species" reg="fulvangula">fulvangula</tp:taxon-name-part></tp:taxon-name></italic> (<tp:taxon-name><tp:taxon-name-part taxon-name-part-type="family">Erebidae</tp:taxon-name-part></tp:taxon-name>), 4.viii.2008, D. Guadamuz col.]; 08-SRNP-56740, DHJPAR0029065 (<named-content xmlns:xlink="http://www.w3.org/1999/xlink" content-type="dwc:institutional_code" xlink:type="simple">CNCI</named-content>). 1 female, Mexico, Campeche, Escárcega, El Tormento, <named-content xmlns:xlink="http://www.w3.org/1999/xlink" content-type="dwc:verbatimCoordinates" xlink:type="simple"><named-content content-type="geo-json" specific-use="{&#34;type&#34;:&#34;Point&#34;,&#34;coordinates&#34;:[-90.812694,18.608361]}" id="NCID0E3BDI" xlink:type="simple">18°36'30.1"N, 90°48'45.7"W</named-content></named-content>, ex. <italic><tp:taxon-name><tp:taxon-name-part taxon-name-part-type="genus" reg="Gonodonta">Gonodonta</tp:taxon-name-part> <tp:taxon-name-part taxon-name-part-type="species" reg="nitidimacula">nitidimacula</tp:taxon-name-part></tp:taxon-name></italic> on <italic><tp:taxon-name><tp:taxon-name-part taxon-name-part-type="genus" reg="Piper">Piper</tp:taxon-name-part> <tp:taxon-name-part taxon-name-part-type="species" reg="amalago">amalago</tp:taxon-name-part></tp:taxon-name></italic>, 25. 8. 2018, D. Campos. 1 male (<named-content xmlns:xlink="http://www.w3.org/1999/xlink" content-type="dwc:institutional_code" xlink:type="simple">INBIO</named-content>) “P.N. Manuel Antonio, 80 m, Quepos, Prov. Punt., COSTA RICA, May 1993. G. Varela. L-S 370900, 448800”; 1 male (<named-content xmlns:xlink="http://www.w3.org/1999/xlink" content-type="dwc:institutional_code" xlink:type="simple">MZUSP</named-content>) “Brasil: BA: Andarai, Mata Carrasco (Castanha), 13–14.XII.1990 Brandão, Diniz &amp; Oliveira”; 1 female (<named-content xmlns:xlink="http://www.w3.org/1999/xlink" content-type="dwc:institutional_code" xlink:type="simple">DCBU</named-content> #21872) “BIOTA – FAPESP Recife, PE, Brasil Pque. Estadual de Dois Irmãos 21.VII.2002 Varredura – Amostra 1 S.T.P. Amarante e equipe col.”; 1 female (<named-content xmlns:xlink="http://www.w3.org/1999/xlink" content-type="dwc:institutional_code" xlink:type="simple">DCBU</named-content> #21873), same data except “... 22.VII.2002 ... Amostra 7.”</p></tp:treatment-sec><tp:treatment-sec sec-type="description" id="SECID0ELDDI"><title>Description.</title><p>Body length 6.5–8.1 mm. Fore wing length 5.6–6.2 mm.</p><p><bold><italic>Head</italic></bold> (Figs <xref ref-type="fig" rid="F12">42</xref>, <xref ref-type="fig" rid="F12">43</xref>, <xref ref-type="fig" rid="F12">45</xref>). In dorsal view eye length/temple 3.6–4.5. Eye height/head width 0.41–0.43. Eye height/minimum distance between eyes 1.2–1.4. <abbrev xmlns:xlink="http://www.w3.org/1999/xlink" xlink:title="diameter of lateral ocellus" id="ABBRID0EDEDI" xlink:type="simple">OD</abbrev>/<abbrev xmlns:xlink="http://www.w3.org/1999/xlink" xlink:title="distance between lateral ocelli" id="ABBRID0EHEDI" xlink:type="simple">POL</abbrev> 2.9–3.8. <abbrev xmlns:xlink="http://www.w3.org/1999/xlink" xlink:title="diameter of lateral ocellus" id="ABBRID0ELEDI" xlink:type="simple">OD</abbrev>/<abbrev xmlns:xlink="http://www.w3.org/1999/xlink" xlink:title="distance between eye and lateral ocellus" id="ABBRID0EPEDI" xlink:type="simple">OOL</abbrev> 2.3–3.8. Frons excavated. Frons lateral carina present; W-shaped carina present or absent, usually poorly defined. Occipital carina dorsally complete and curved (Fig. <xref ref-type="fig" rid="F12">45</xref>). Occiput in dorsal view weakly indented medially. Occipital carina ventrally meeting hypostomal carina. Mid-longitudinal crest at upper face present. Hypoclypeal depression/face width 0.35–0.39. Malar space/eye height 0.15–0.19. Face height/width 0.68–0.76. Clypeus height/width 0.67–0.69. Clypeus convex, granulate. Sculpture of head mostly granulate. Face transversely rugose-striate around median crest.</p><fig id="F12" position="float" orientation="portrait"><object-id xmlns:xlink="http://www.w3.org/1999/xlink" content-type="doi" xlink:type="simple">10.3897/zookeys.964.56131.figures41-47</object-id><object-id xmlns:xlink="http://www.w3.org/1999/xlink" content-type="arpha" xlink:type="simple">9D834A2D-536E-5ED3-A0D0-6FB1B0000420</object-id><label>Figures 41–47.</label><caption><p><italic><tp:taxon-name><tp:taxon-name-part taxon-name-part-type="genus" reg="Aleiodes">Aleiodes</tp:taxon-name-part> <tp:taxon-name-part taxon-name-part-type="species" reg="gonodontivorus">gonodontivorus</tp:taxon-name-part></tp:taxon-name></italic> sp. nov. <bold>41</bold> lateral habitus <bold>42</bold> head, anterior view <bold>43</bold> head, lateral view <bold>44</bold> wings <bold>45</bold> head, dorsal view <bold>46</bold> apex of metasoma showing ovipositor and sheath with apical point <bold>47</bold> fore wing basally.</p></caption><graphic xmlns:xlink="http://www.w3.org/1999/xlink" xlink:href="zookeys-964-041-g012.jpg" position="float" orientation="portrait" xlink:type="simple" id="oo_446877.jpg"><uri content-type="original_file" xlink:type="simple">https://binary.pensoft.net/fig/446877</uri></graphic></fig><p><bold><italic>Antenna.</italic></bold> Antennal segments 52–54. Antenna/body length 1.1–1.2. Scape/pedicel length 2.3–2.6. Length of first/second flagellomere 1.0–1.2. Fourth flagellomere length/apical width 1.5–1.6. Tip of apical segment of antenna pointed, or nipple-shaped.</p><p><bold><italic>Mesosoma.</italic></bold> Length/height ~ 1.6. Width of mesoscutum/width of head 0.7–0.8. Mesoscutum length/width ~ 1.1. Pronotal collar/vertex 0.9. Prescutellar sulcus with complete mid-longitudinal carina plus two or three pairs of lateral carinae more or less defined, or entirely costate, lateral carina oblique and nearly reaching anterior border. Mesoscutum posterior border with distinct complete carina. Metanotum with complete mid-longitudinal carina, sometimes interrupted at middle; carinate posterior pit sometimes bisected by carina. Metanotum mid-pit present, delimited by carinae. Mid-longitudinal carina of propodeum nearly complete. Ventral mid-line of mesopleuron set within shallow smooth sulcus; pit at ventral mid-line present, shallow. Notauli weakly indicated anteriorly, indistinctly crenulate. Sternaulus weakly indicated anteriorly, rugose. Sculpture of mesosoma mostly granulate. Pronotum granulate-rugose laterally, pronotal groove curvedly crenulate anteriorly, short subventral longitudinal carina present. Mesopleuron rugose below subalar groove. Subalar groove crenulate. Mid-posterior region of mesoscutum rugose, with a short mid-longitudinal carina posteriorly. Mesoscutellar trough entirely costate. Metanotum costate. Propodeum mostly rugose.</p><p><bold><italic>Wings</italic></bold> (Figs <xref ref-type="fig" rid="F12">44</xref>, <xref ref-type="fig" rid="F12">47</xref>). Fore wing: Stigma length/height 3.4–3.6. Vein r/2RS 1.2–1.3. Vein r/RS+Mb 1.2–1.4. Vein 3RSa/2RS 1.4–1.7. Vein 3RSa/2M 0.79–0.86. Vein 3RSa/3RSb 0.32–0.43. Vein 1CUa/1CUb 0.9–1.0. Vein 1CUa/2CUa 1.6–1.9. Vein 1cu-a weakly inclivous. Vein 1M weakly curved basally. Vein RS+Ma distinctly curved. Vein M+CU virtually straight. Vein 1-1A sinuate. Vein 1a absent. Second submarginal cell trapezoidal. Subbasal cell glabrous, with two parallel rows of short setae subapically, and a narrow patch of setae just below vein 1CUa. Basal cell with more or less large glabrous region posteriorly, sometimes with sparse setae; costal and apical regions evenly setose. Hind wing: Vein RS bent at basal 0.3, with vein r present. Marginal cell narrowest at base. Vein M+CU/1M 1.5–1.7. Vein M+CU/r-m 1.3–1.4. Vein m-cu present, spectral. Vein m-cu position relative to vein r-m interstitial, or antefurcal. Vein 2-1A absent. Basal cell sparsely setose, bare posteriorly.</p><p><bold><italic>Hind legs.</italic></bold> Femur length/width 5.0–5.3. Length of tibia/tarsi 0.9–1.0. Length of basitarsus/tarsi 2–4 0.70–0.75. Sculpture of hind coxa dorsally shiny granulate, apically striate. Tarsal claws not pectinate.</p><p><bold><italic>Metasoma.</italic></bold><abbrev xmlns:xlink="http://www.w3.org/1999/xlink" xlink:title="metasomal tergite 1" id="ABBRID0EIHDI" xlink:type="simple">T1</abbrev> length/apical width 1.1–1.2. <abbrev xmlns:xlink="http://www.w3.org/1999/xlink" xlink:title="metasomal tergite 2" id="ABBRID0EMHDI" xlink:type="simple">T2</abbrev> length/apical width 0.7–0.9. <abbrev xmlns:xlink="http://www.w3.org/1999/xlink" xlink:title="metasomal tergite 3" id="ABBRID0EQHDI" xlink:type="simple">T3</abbrev> length/apical width 0.5–0.6. Mid-longitudinal carina extending until basal 0.7 of <abbrev xmlns:xlink="http://www.w3.org/1999/xlink" xlink:title="metasomal tergite 3" id="ABBRID0EUHDI" xlink:type="simple">T3</abbrev>. Metasoma sculpture <abbrev xmlns:xlink="http://www.w3.org/1999/xlink" xlink:title="metasomal tergite 1" id="ABBRID0EYHDI" xlink:type="simple">T1</abbrev>, <abbrev xmlns:xlink="http://www.w3.org/1999/xlink" xlink:title="metasomal tergite 2" id="ABBRID0E3HDI" xlink:type="simple">T2</abbrev> and basal 0.7 of <abbrev xmlns:xlink="http://www.w3.org/1999/xlink" xlink:title="metasomal tergite 3" id="ABBRID0EAIDI" xlink:type="simple">T3</abbrev> rugose-costate, or sculpture weaker at <abbrev xmlns:xlink="http://www.w3.org/1999/xlink" xlink:title="metasomal tergite 3" id="ABBRID0EEIDI" xlink:type="simple">T3</abbrev>, remainder terga granular-coriaceous. Ovipositor sheath/hind basitarsus 0.3–0.5. Apex of ovipositor sheaths roughly rounded with distinct apical point (Fig. <xref ref-type="fig" rid="F12">46</xref>).</p><p><bold><italic>Color.</italic></bold> Brownish yellow. Stemmaticum black. Antenna with basal 14–16 flagellomeres black, apical segments yellow; pedicel black; scape black, ventrally brownish yellow. Wings weakly tinged yellow; stigma pale yellow, most veins yellow but veins 1M at basal half, apex of 2CUb, and sometimes vein r brown; faint infuscate areas around base of vein 1M and below apex of vein 1-1A. Ovipositor sheaths dark brown.</p><p><bold>Male.</bold> Essentially as in female, 10–16 black basal flagellomeres. Body length 6.6–7.3 mm; fore wing length 5.4–5.6 mm; antenna with 50 segments.</p></tp:treatment-sec><tp:treatment-sec sec-type="diagnosis" id="SECID0EXIDI"><title>Diagnosis.</title><p><italic><tp:taxon-name><tp:taxon-name-part taxon-name-part-type="genus" reg="Aleiodes">Aleiodes</tp:taxon-name-part> <tp:taxon-name-part taxon-name-part-type="species" reg="gonodontivorus">gonodontivorus</tp:taxon-name-part></tp:taxon-name></italic> resembles <italic><tp:taxon-name><tp:taxon-name-part taxon-name-part-type="genus" reg="Aleiodes">A.</tp:taxon-name-part> <tp:taxon-name-part taxon-name-part-type="species" reg="nigristemmaticum">nigristemmaticum</tp:taxon-name-part></tp:taxon-name></italic> (Enderlein) but is readily recognizable by the distinctly and abruptly contrasting bicolored antenna (Fig. <xref ref-type="fig" rid="F12">41</xref>). In <italic><tp:taxon-name><tp:taxon-name-part taxon-name-part-type="genus" reg="Aleiodes">A.</tp:taxon-name-part> <tp:taxon-name-part taxon-name-part-type="species" reg="nigristemmaticum">nigristemmaticum</tp:taxon-name-part></tp:taxon-name></italic> specimens the flagellum is dark basally but becomes gradually lighter over many flagellomeres. <italic><tp:taxon-name><tp:taxon-name-part taxon-name-part-type="genus" reg="Aleiodes">Aleiodes</tp:taxon-name-part> <tp:taxon-name-part taxon-name-part-type="species" reg="gonodontivorus">gonodontivorus</tp:taxon-name-part></tp:taxon-name></italic> may also be easily distinguished by the short second submarginal cell (Fig. <xref ref-type="fig" rid="F12">44</xref>), and the fore wing vein r being distinctly longer than vein 2RS (Fig. <xref ref-type="fig" rid="F12">44</xref>). In <italic><tp:taxon-name><tp:taxon-name-part taxon-name-part-type="genus" reg="Aleiodes">A.</tp:taxon-name-part> <tp:taxon-name-part taxon-name-part-type="species" reg="nigristemmaticum">nigristemmaticum</tp:taxon-name-part></tp:taxon-name></italic> the veins r and 2RS are of similar length. <italic><tp:taxon-name><tp:taxon-name-part taxon-name-part-type="genus" reg="Aleiodes">Aleiodes</tp:taxon-name-part> <tp:taxon-name-part taxon-name-part-type="species" reg="gonodontivorus">gonodontivorus</tp:taxon-name-part></tp:taxon-name></italic> is also similar to <italic><tp:taxon-name><tp:taxon-name-part taxon-name-part-type="genus" reg="Aleiodes">A.</tp:taxon-name-part> <tp:taxon-name-part taxon-name-part-type="species" reg="lidiae">lidiae</tp:taxon-name-part></tp:taxon-name></italic> but these two species can be easily separated by the characters given in couplet 17 of the key and they are also discussed in the diagnosis for <italic><tp:taxon-name><tp:taxon-name-part taxon-name-part-type="genus" reg="Aleiodes">A.</tp:taxon-name-part> <tp:taxon-name-part taxon-name-part-type="species" reg="lidiae">lidiae</tp:taxon-name-part></tp:taxon-name></italic>.</p></tp:treatment-sec><tp:treatment-sec sec-type="biology" id="SECID0EBMDI"><title>Biology.</title><p>Parasitoids of caterpillars of <italic><tp:taxon-name><tp:taxon-name-part taxon-name-part-type="genus" reg="Gonodonta">Gonodonta</tp:taxon-name-part> <tp:taxon-name-part taxon-name-part-type="species" reg="bidens">bidens</tp:taxon-name-part></tp:taxon-name></italic> (Geyer) [8-SRNP-57556, 57558], <italic><tp:taxon-name><tp:taxon-name-part taxon-name-part-type="genus" reg="Gonodonta">G.</tp:taxon-name-part> <tp:taxon-name-part taxon-name-part-type="species" reg="correcta">correcta</tp:taxon-name-part></tp:taxon-name></italic> Walker [06-SRNP-32931], <italic><tp:taxon-name><tp:taxon-name-part taxon-name-part-type="genus" reg="Gonodonta">G.</tp:taxon-name-part> <tp:taxon-name-part taxon-name-part-type="species" reg="fulvangula">fulvangula</tp:taxon-name-part></tp:taxon-name></italic> (Geyer) [4-SRNP-22853; 7-SRNP-21855, 5691557169; 8-SRNP-21738, 21742, 21758, 21975, 21980, 56740, 56870, 56872, 56881, 56966], <italic><tp:taxon-name><tp:taxon-name-part taxon-name-part-type="genus" reg="Gonodonta">G.</tp:taxon-name-part> <tp:taxon-name-part taxon-name-part-type="species" reg="immacula">immacula</tp:taxon-name-part></tp:taxon-name></italic> (Guenée) [8-SRNP-58906; 90-SRNP-1226], <italic><tp:taxon-name><tp:taxon-name-part taxon-name-part-type="genus" reg="Gonodonta">G.</tp:taxon-name-part> <tp:taxon-name-part taxon-name-part-type="species" reg="incurva">incurva</tp:taxon-name-part></tp:taxon-name></italic> (Sepp) [2-SRNP-15182; 5-SRNP-57663; 6-SRNP-22766, 33504; 7-SRNP-55235, 55246, 55995; 8-SRNP-21657, 21658; 94-SRNP-6152], <italic><tp:taxon-name><tp:taxon-name-part taxon-name-part-type="genus" reg="Gonodonta">G.</tp:taxon-name-part> <tp:taxon-name-part taxon-name-part-type="species" reg="maria">maria</tp:taxon-name-part></tp:taxon-name></italic> (Guenée) [7-SRNP-56881], <italic><tp:taxon-name><tp:taxon-name-part taxon-name-part-type="genus" reg="Gonodonta">G.</tp:taxon-name-part> <tp:taxon-name-part taxon-name-part-type="species" reg="nitidimacula">nitidimacula</tp:taxon-name-part></tp:taxon-name></italic> Guenée, <italic><tp:taxon-name><tp:taxon-name-part taxon-name-part-type="genus" reg="Gonodonta">G.</tp:taxon-name-part> <tp:taxon-name-part taxon-name-part-type="species" reg="pyrgo">pyrgo</tp:taxon-name-part></tp:taxon-name></italic> (Cramer) [2-SRNP-16752], and <italic><tp:taxon-name><tp:taxon-name-part taxon-name-part-type="genus" reg="Gonodonta">G.</tp:taxon-name-part> <tp:taxon-name-part taxon-name-part-type="species" reg="uxor">uxor</tp:taxon-name-part></tp:taxon-name></italic> (Cramer) [6-SRNP-32956] (<tp:taxon-name><tp:taxon-name-part taxon-name-part-type="family">Erebidae</tp:taxon-name-part></tp:taxon-name>, <tp:taxon-name><tp:taxon-name-part taxon-name-part-type="subfamily">Calpinae</tp:taxon-name-part></tp:taxon-name>), which feed on species of <italic><tp:taxon-name><tp:taxon-name-part taxon-name-part-type="genus" reg="Piper">Piper</tp:taxon-name-part></tp:taxon-name></italic> (<tp:taxon-name><tp:taxon-name-part taxon-name-part-type="family">Piperaceae</tp:taxon-name-part></tp:taxon-name>), <italic><tp:taxon-name><tp:taxon-name-part taxon-name-part-type="genus" reg="Annona">Annona</tp:taxon-name-part></tp:taxon-name></italic> (<tp:taxon-name><tp:taxon-name-part taxon-name-part-type="family">Annonaceae</tp:taxon-name-part></tp:taxon-name>) and on <italic><tp:taxon-name><tp:taxon-name-part taxon-name-part-type="genus" reg="Ocotea">Ocotea</tp:taxon-name-part> <tp:taxon-name-part taxon-name-part-type="species" reg="veraguensis">veraguensis</tp:taxon-name-part></tp:taxon-name></italic> (<tp:taxon-name><tp:taxon-name-part taxon-name-part-type="family">Lauraceae</tp:taxon-name-part></tp:taxon-name>).</p></tp:treatment-sec><tp:treatment-sec sec-type="distribution" id="SECID0E3QDI"><title>Distribution.</title><p><italic><tp:taxon-name><tp:taxon-name-part taxon-name-part-type="genus" reg="Aleiodes">Aleiodes</tp:taxon-name-part> <tp:taxon-name-part taxon-name-part-type="species" reg="gonodontivorus">gonodontivorus</tp:taxon-name-part></tp:taxon-name></italic> is known from localities in Costa Rica and Brazil.</p></tp:treatment-sec><tp:treatment-sec sec-type="etymology" id="SECID0ENRDI"><title>Etymology.</title><p>The name is from <italic><tp:taxon-name><tp:taxon-name-part taxon-name-part-type="genus" reg="Gonodonta">Gonodonta</tp:taxon-name-part></tp:taxon-name></italic> Hubner, 1818 (a genus of moths in the family <tp:taxon-name><tp:taxon-name-part taxon-name-part-type="family">Erebidae</tp:taxon-name-part></tp:taxon-name> and a recorded host for this new species), and the Latin word <italic>vorus</italic> meaning to eat or devour.</p></tp:treatment-sec></tp:taxon-treatment>
