# Supplementary material for: A revision of the Aleiodes bakeri (Brues) species subgroup of the A. seriatus species group with the descriptions of 18 new species from the Neotropical Region
Source: Zookeys. 2020 Aug 27;964:41–107. doi: 10.3897/zookeys.964.56131 (PMC7471132; doi:10.3897/zookeys.964.56131)
Supplement: XML Treatment for Aleiodes hyalinus [file zookeys.964.56131-treatment11.xml]

<!DOCTYPE tp:taxon-treatment
  PUBLIC "-//TaxonX//DTD Taxonomic Treatment Publishing DTD v0 20100105//EN" "tax-treatment-NSO.dtd">
<tp:taxon-treatment xmlns:tp="http://www.plazi.org/taxpub"><tp:treatment-meta><kwd-group><label>Taxon classification</label><kwd><named-content xmlns:xlink="http://www.w3.org/1999/xlink" content-type="kingdom">Animalia</named-content></kwd><kwd><named-content xmlns:xlink="http://www.w3.org/1999/xlink" content-type="order">Hymenoptera</named-content></kwd><kwd><named-content xmlns:xlink="http://www.w3.org/1999/xlink" content-type="family">Braconidae</named-content></kwd></kwd-group><mixed-citation publication-type="journal"><person-group><name><surname>Shaw</surname><given-names>Scott R.</given-names></name><name><surname>Shimbori</surname><given-names>Eduardo M.</given-names></name><name><surname>Penteado-Dias</surname><given-names>Angélica M.</given-names></name></person-group><article-title>A revision of the <italic><tp:taxon-name><tp:taxon-name-part taxon-name-part-type="genus" reg="Aleiodes">Aleiodes</tp:taxon-name-part> <tp:taxon-name-part taxon-name-part-type="species" reg="bakeri">bakeri</tp:taxon-name-part></tp:taxon-name></italic> (Brues) species subgroup of the <italic><tp:taxon-name><tp:taxon-name-part taxon-name-part-type="genus" reg="Aleiodes">A.</tp:taxon-name-part> <tp:taxon-name-part taxon-name-part-type="species" reg="seriatus">seriatus</tp:taxon-name-part></tp:taxon-name></italic> species group with the descriptions of 18 new species from the Neotropical Region</article-title><source>Zookeys</source><day>27</day><month>8</month><year>2020</year><volume>964</volume><fpage>41</fpage><lpage>107</lpage><pub-id pub-id-type="doi">10.3897/zookeys.964.56131</pub-id></mixed-citation></tp:treatment-meta><tp:nomenclature><tp:taxon-name><object-id xmlns:xlink="http://www.w3.org/1999/xlink" content-type="arpha" xlink:type="simple">4C9CF723-A683-535D-9DA4-3BEDD626A2FD</object-id>
              <tp:taxon-name-part taxon-name-part-type="genus" reg="Aleiodes">Aleiodes</tp:taxon-name-part>
              <tp:taxon-name-part taxon-name-part-type="species" reg="hyalinus">hyalinus</tp:taxon-name-part>
              <object-id xmlns:xlink="http://www.w3.org/1999/xlink" content-type="zoobank" xlink:type="simple">http://zoobank.org/5D2F5A96-801A-481A-9609-17C89C3BD377</object-id>
            </tp:taxon-name><tp:taxon-authority>Shimbori &amp; Shaw</tp:taxon-authority><tp:taxon-status xmlns:xlink="http://www.w3.org/1999/xlink" xlink:type="simple">sp. nov.</tp:taxon-status><xref ref-type="fig" rid="F13">Figs 48–50</xref></tp:nomenclature><tp:treatment-sec sec-type="type material" id="SECID0EOTDI"><title>Type material.</title><p>Holotype, female (<named-content xmlns:xlink="http://www.w3.org/1999/xlink" content-type="dwc:institutional_code" xlink:type="simple">DCBU</named-content> #21839) “Rio Mogi Guaçu Luís Antônio-SP luz, 28.XII.1989 L.A. Joaquim, col.”</p><p>Paratypes. 1 female (<named-content xmlns:xlink="http://www.w3.org/1999/xlink" content-type="dwc:institutional_code" xlink:type="simple">DCBU</named-content> #21838), same as holotype; 1 male (<named-content xmlns:xlink="http://www.w3.org/1999/xlink" content-type="dwc:institutional_code" xlink:type="simple">DCBU</named-content> #21840), same data except “18.II.1988”; 1 female (<named-content xmlns:xlink="http://www.w3.org/1999/xlink" content-type="dwc:institutional_code" xlink:type="simple">DCBU</named-content> #21812) “Faz. Jacutinga São Carlos – SP 28.IX.1987, luz, U. Fernandes col.”; 1 male (<named-content xmlns:xlink="http://www.w3.org/1999/xlink" content-type="dwc:institutional_code" xlink:type="simple">DCBU</named-content> #21815) “Faz. Canchim São Carlos – SP 29.III.1985 A.S. Soares, col.”; 1 male (<named-content xmlns:xlink="http://www.w3.org/1999/xlink" content-type="dwc:institutional_code" xlink:type="simple">DCBU</named-content> #21813), same data except “3.II.1987”; 3 females, 1 male (<named-content xmlns:xlink="http://www.w3.org/1999/xlink" content-type="dwc:institutional_code" xlink:type="simple">CNCI</named-content>) “BRAZIL, 960m Bahia, Encruzilhada XI.1972 M. Alvarenga”; 1 female (<named-content xmlns:xlink="http://www.w3.org/1999/xlink" content-type="dwc:institutional_code" xlink:type="simple">CNCI</named-content>) “Brazil, Pedra Azul, M. Gerais XI.1972”; 1 female (<named-content xmlns:xlink="http://www.w3.org/1999/xlink" content-type="dwc:institutional_code" xlink:type="simple">DZUP</named-content>) “Jundiaí do Sul, PR, Brasil Fazenda Monte Verde 30.XI.1986 Luminosa, Lev. Ent. PROFAUPAR.”</p></tp:treatment-sec><tp:treatment-sec sec-type="description" id="SECID0EDVDI"><title>Description.</title><p>Body length 5.8–8.3 mm. Fore wing length 5.0–6.9 mm.</p><p><bold><italic>Head.</italic></bold> In dorsal view eye length/temple 4.6–6.0. Eye height/head width 0.41–0.43. Eye height/minimum distance between eyes 1.3–1.4. <abbrev xmlns:xlink="http://www.w3.org/1999/xlink" xlink:title="diameter of lateral ocellus" id="ABBRID0EPVDI" xlink:type="simple">OD</abbrev>/<abbrev xmlns:xlink="http://www.w3.org/1999/xlink" xlink:title="distance between lateral ocelli" id="ABBRID0ETVDI" xlink:type="simple">POL</abbrev> 2.0–3.6. <abbrev xmlns:xlink="http://www.w3.org/1999/xlink" xlink:title="diameter of lateral ocellus" id="ABBRID0EXVDI" xlink:type="simple">OD</abbrev>/<abbrev xmlns:xlink="http://www.w3.org/1999/xlink" xlink:title="distance between eye and lateral ocellus" id="ABBRID0E2VDI" xlink:type="simple">OOL</abbrev> 3.7–9.0. Frons excavated. Frons lateral carina weakly indicated. Occipital carina dorsally complete, weakly curved. Occiput in dorsal view nearly straight, not indented medially. Occipital carina ventrally meeting hypostomal carina. Mid-longitudinal crest at upper face present. Hypoclypeal depression/face width 0.33–0.36. Malar space/eye height 0.15–0.19. Face height/width 0.72–0.77. Clypeus height/width 0.6–0.7. Clypeus convex, granulate. Sculpture of head mostly granular-coriaceous, vertex granular-rugose, frons shiny granular-coriaceous. Face transversely rugose-striate, medially granular-coriaceous below crest.</p><p><bold><italic>Antenna.</italic></bold> Antennal segments 47–54. Antenna/body length 1.1. Scape/pedicel length 1.8–2.1. Length of first/second flagellomere 1.1–1.2. Fourth flagellomere length/apical width 1.6–1.7. Tip of apical segment of antenna nipple-shaped.</p><p><bold><italic>Mesosoma.</italic></bold> Length/height 1.5–1.6. Width of mesoscutum/width of head 0.68–0.78. Mesoscutum length/width 1.0–1.1. Pronotal collar/vertex 0.67–0.75. Prescutellar sulcus with complete mid-longitudinal carina, and a few irregular and incomplete carinae laterally. Mesoscutum posterior border with distinct complete carina. Metanotum with mid-longitudinal carina complete, connecting to a carinate pit posteriorly, or with complete mid-longitudinal carina, sometimes interrupted at middle. Metanotum mid-pit present, delimited by carinae. Mid-longitudinal carina of propodeum present and basal 0.5 or less, or nearly complete. Ventral mid-line of mesopleuron set within shallow smooth sulcus. Pit at ventral mid-line present, or weakly indicated. Notauli weakly indicated anteriorly, indistinctly crenulate. Sternaulus absent. Sculpture of mesosoma mostly granulate. Pronotum granulate ventrally, pronotal groove mostly crenulate, short subventral longitudinal carina present. Mesopleuron mostly rugose. Subalar groove crenulate. Mid-posterior region of mesoscutum rugose, with a short mid-longitudinal carina posteriorly. Mesoscutellar trough costate near scutellum. Metanotum mostly smooth and weakly crenulate. Propodeum mostly rugose.</p><p><bold><italic>Wings.</italic></bold> Fore wing (Fig. <xref ref-type="fig" rid="F13">50</xref>): Stigma length/height 3.4–3.6. Vein r/2RS 1.1–1.3. Vein r/RS+Mb 1.2–1.4. Vein 3RSa/2RS 1.5–1.9. Vein 3RSa/2M 0.77–0.87. Vein 3RSa/3RSb 0.37–0.44. Vein 1CUa/1CUb 0.8–0.9. Vein 1CUa/2CUa 1.6–1.8. Vein 1cu-a inclivous. Vein 1M weakly, evenly curved. Vein RS+Ma distinctly curved. Vein M+CU weakly sinuate. Vein 1-1A weakly sinuate at apex. Second submarginal cell trapezoidal. Vein 1a absent. Subbasal cell glabrous, with two parallel rows of short setae subapically, and a line of setae just below most part of veins M+CU/1CUa. Basal cell mostly evenly setose, more sparsely setose posteriorly. Hind wing: Vein RS bent at basal 0.3, with vein r present. Marginal cell narrowest at base. Vein M+CU/1M 1.5. Vein M+CU/r-m 1.2–1.3. Vein m-cu present, spectral, or partly tubular. Vein m-cu position relative to vein r-m distinctly antefurcal. Vein 2-1A absent. Basal cell sparsely setose, bare posteriorly.</p><fig id="F13" position="float" orientation="portrait"><object-id xmlns:xlink="http://www.w3.org/1999/xlink" content-type="doi" xlink:type="simple">10.3897/zookeys.964.56131.figures48-50</object-id><object-id xmlns:xlink="http://www.w3.org/1999/xlink" content-type="arpha" xlink:type="simple">DF0F1E92-17F5-59F7-A680-4092B96D8638</object-id><label>Figures 48–50.</label><caption><p><italic><tp:taxon-name><tp:taxon-name-part taxon-name-part-type="genus" reg="Aleiodes">Aleiodes</tp:taxon-name-part> <tp:taxon-name-part taxon-name-part-type="species" reg="hyalinus">hyalinus</tp:taxon-name-part></tp:taxon-name></italic> sp. nov. <bold>48</bold> lateral habitus <bold>49</bold> head, dorsal view <bold>50</bold> fore wing.</p></caption><graphic xmlns:xlink="http://www.w3.org/1999/xlink" xlink:href="zookeys-964-041-g013.jpg" position="float" orientation="portrait" xlink:type="simple" id="oo_446878.jpg"><uri content-type="original_file" xlink:type="simple">https://binary.pensoft.net/fig/446878</uri></graphic></fig><p><bold><italic>Hind legs.</italic></bold> Femur length/width 4.4–4.8. Length of tibia/tarsi ~ 0.9. Length of basitarsus/tarsi 2–4 ~ 0.7. Sculpture of hind coxa dorsally granulate. Tarsal claws not pectinate.</p><p><bold><italic>Metasoma.</italic></bold><abbrev xmlns:xlink="http://www.w3.org/1999/xlink" xlink:title="metasomal tergite 1" id="ABBRID0EEYDI" xlink:type="simple">T1</abbrev> length/apical width 1.1–1.2. <abbrev xmlns:xlink="http://www.w3.org/1999/xlink" xlink:title="metasomal tergite 2" id="ABBRID0EIYDI" xlink:type="simple">T2</abbrev> length/apical width 0.75–0.80. <abbrev xmlns:xlink="http://www.w3.org/1999/xlink" xlink:title="metasomal tergite 3" id="ABBRID0EMYDI" xlink:type="simple">T3</abbrev> length/apical width 0.45–0.60. Mid-longitudinal carina extending until basal 0.7 of <abbrev xmlns:xlink="http://www.w3.org/1999/xlink" xlink:title="metasomal tergite 3" id="ABBRID0EQYDI" xlink:type="simple">T3</abbrev>. Metasoma sculpture <abbrev xmlns:xlink="http://www.w3.org/1999/xlink" xlink:title="metasomal tergite 1" id="ABBRID0EUYDI" xlink:type="simple">T1</abbrev> rugose, <abbrev xmlns:xlink="http://www.w3.org/1999/xlink" xlink:title="metasomal tergite 2" id="ABBRID0EYYDI" xlink:type="simple">T2</abbrev> and most of <abbrev xmlns:xlink="http://www.w3.org/1999/xlink" xlink:title="metasomal tergite 3" id="ABBRID0E3YDI" xlink:type="simple">T3</abbrev> striate-rugose, remainder terga granular-coriaceous. Ovipositor sheath/hind basitarsus 0.42–0.54. Apex of ovipositor sheaths truncate, without apical point.</p><p><bold><italic>Color</italic></bold> (Fig. <xref ref-type="fig" rid="F13">48</xref>). Body reddish brown. Stemmaticum black (Fig. <xref ref-type="fig" rid="F13">49</xref>). Tegula dark brown. Wings subhyaline, veins light brown and stigma honey yellow (Fig. <xref ref-type="fig" rid="F13">50</xref>). Ovipositor sheaths dark brown.</p><p><bold>Male.</bold> Essentially as in female. Body length 5.9–6.8 mm; fore wing length 4.9–5.7 mm; antenna with 45–51 segments.</p></tp:treatment-sec><tp:treatment-sec sec-type="diagnosis" id="SECID0EXZDI"><title>Diagnosis.</title><p><italic><tp:taxon-name><tp:taxon-name-part taxon-name-part-type="genus" reg="Aleiodes">Aleiodes</tp:taxon-name-part> <tp:taxon-name-part taxon-name-part-type="species" reg="hyalinus">hyalinus</tp:taxon-name-part></tp:taxon-name></italic> is most similar to <italic><tp:taxon-name><tp:taxon-name-part taxon-name-part-type="genus" reg="Aleiodes">A.</tp:taxon-name-part> <tp:taxon-name-part taxon-name-part-type="species" reg="santarosensis">santarosensis</tp:taxon-name-part></tp:taxon-name></italic>, but its wings are entirely subhyaline with all veins honey yellow to light brown, without distinct darker regions (Fig. <xref ref-type="fig" rid="F13">50</xref>). By contrast, the wings are tinged with yellow and with dark markings in <italic><tp:taxon-name><tp:taxon-name-part taxon-name-part-type="genus" reg="Aleiodes">A.</tp:taxon-name-part> <tp:taxon-name-part taxon-name-part-type="species" reg="santarosensis">santarosensis</tp:taxon-name-part></tp:taxon-name></italic> (Figs <xref ref-type="fig" rid="F21">76</xref>, <xref ref-type="fig" rid="F21">78</xref>). The body is brownish orange or reddish brown in <italic><tp:taxon-name><tp:taxon-name-part taxon-name-part-type="genus" reg="Aleiodes">A.</tp:taxon-name-part> <tp:taxon-name-part taxon-name-part-type="species" reg="hyalinus">hyalinus</tp:taxon-name-part></tp:taxon-name></italic> (Fig. <xref ref-type="fig" rid="F13">48</xref>), as opposed to being entirely yellow in <italic><tp:taxon-name><tp:taxon-name-part taxon-name-part-type="genus" reg="Aleiodes">A.</tp:taxon-name-part> <tp:taxon-name-part taxon-name-part-type="species" reg="santarosensis">santarosensis</tp:taxon-name-part></tp:taxon-name></italic> (Figs <xref ref-type="fig" rid="F21">76</xref>, <xref ref-type="fig" rid="F21">77</xref>). The ovipositor sheath is mostly dark brown to black in <italic><tp:taxon-name><tp:taxon-name-part taxon-name-part-type="genus" reg="Aleiodes">A.</tp:taxon-name-part> <tp:taxon-name-part taxon-name-part-type="species" reg="hyalinus">hyalinus</tp:taxon-name-part></tp:taxon-name></italic> (Fig. <xref ref-type="fig" rid="F13">48</xref>), as opposed to being light brown in <italic><tp:taxon-name><tp:taxon-name-part taxon-name-part-type="genus" reg="Aleiodes">A.</tp:taxon-name-part> <tp:taxon-name-part taxon-name-part-type="species" reg="santarosensis">santarosensis</tp:taxon-name-part></tp:taxon-name></italic> (Fig. <xref ref-type="fig" rid="F21">76</xref>), and the basal cell is evenly setose in <italic><tp:taxon-name><tp:taxon-name-part taxon-name-part-type="genus" reg="Aleiodes">A.</tp:taxon-name-part> <tp:taxon-name-part taxon-name-part-type="species" reg="hyalinus">hyalinus</tp:taxon-name-part></tp:taxon-name></italic> (Fig. <xref ref-type="fig" rid="F13">50</xref>), while in <italic><tp:taxon-name><tp:taxon-name-part taxon-name-part-type="genus" reg="Aleiodes">A.</tp:taxon-name-part> <tp:taxon-name-part taxon-name-part-type="species" reg="santarosensis">santarosensis</tp:taxon-name-part></tp:taxon-name></italic> the basal cell has a large bare area entirely lacking setae (Fig. <xref ref-type="fig" rid="F21">78</xref>).</p></tp:treatment-sec><tp:treatment-sec sec-type="distribution" id="SECID0EI5DI"><title>Distribution.</title><p><italic><tp:taxon-name><tp:taxon-name-part taxon-name-part-type="genus" reg="Aleiodes">Aleiodes</tp:taxon-name-part> <tp:taxon-name-part taxon-name-part-type="species" reg="hyalinus">hyalinus</tp:taxon-name-part></tp:taxon-name></italic> is known only from localities in Brazil.</p></tp:treatment-sec><tp:treatment-sec sec-type="etymology" id="SECID0EZ5DI"><title>Etymology.</title><p>The name <italic><tp:taxon-name><tp:taxon-name-part taxon-name-part-type="genus" reg="Aleiodes"/><tp:taxon-name-part taxon-name-part-type="species" reg="hyalinus">hyalinus</tp:taxon-name-part></tp:taxon-name></italic> is Latin for glass-like or clear being a reference to the lack of coloration in the wings of this species.</p></tp:treatment-sec><tp:treatment-sec><!--Section generated to contain objects referenced in tp:taxon-treatment.--><fig id="F21" position="float" orientation="portrait"><object-id xmlns:xlink="http://www.w3.org/1999/xlink" content-type="doi" xlink:type="simple">10.3897/zookeys.964.56131.figures76-78</object-id><object-id xmlns:xlink="http://www.w3.org/1999/xlink" content-type="arpha" xlink:type="simple">3432697D-03EE-552C-9FCA-1199FBE85D96</object-id><label>Figures 76–78.</label><caption><p><italic><tp:taxon-name><tp:taxon-name-part taxon-name-part-type="genus" reg="Aleiodes">Aleiodes</tp:taxon-name-part> <tp:taxon-name-part taxon-name-part-type="species" reg="santarosensis">santarosensis</tp:taxon-name-part></tp:taxon-name></italic> sp. nov. <bold>76</bold> lateral habitus <bold>77</bold> head, dorsal view <bold>78</bold> wings.</p></caption><graphic xmlns:xlink="http://www.w3.org/1999/xlink" xlink:href="zookeys-964-041-g021.jpg" position="float" orientation="portrait" xlink:type="simple" id="oo_446886.jpg"><uri content-type="original_file" xlink:type="simple">https://binary.pensoft.net/fig/446886</uri></graphic></fig></tp:treatment-sec></tp:taxon-treatment>
