# Supplementary material for: A revision of the Aleiodes bakeri (Brues) species subgroup of the A. seriatus species group with the descriptions of 18 new species from the Neotropical Region
Source: Zookeys. 2020 Aug 27;964:41–107. doi: 10.3897/zookeys.964.56131 (PMC7471132; doi:10.3897/zookeys.964.56131)
Supplement: XML Treatment for Aleiodes inga [file zookeys.964.56131-treatment12.xml]

<!DOCTYPE tp:taxon-treatment
  PUBLIC "-//TaxonX//DTD Taxonomic Treatment Publishing DTD v0 20100105//EN" "tax-treatment-NSO.dtd">
<tp:taxon-treatment xmlns:tp="http://www.plazi.org/taxpub"><tp:treatment-meta><kwd-group><label>Taxon classification</label><kwd><named-content xmlns:xlink="http://www.w3.org/1999/xlink" content-type="kingdom">Animalia</named-content></kwd><kwd><named-content xmlns:xlink="http://www.w3.org/1999/xlink" content-type="order">Hymenoptera</named-content></kwd><kwd><named-content xmlns:xlink="http://www.w3.org/1999/xlink" content-type="family">Braconidae</named-content></kwd></kwd-group><mixed-citation publication-type="journal"><person-group><name><surname>Shaw</surname><given-names>Scott R.</given-names></name><name><surname>Shimbori</surname><given-names>Eduardo M.</given-names></name><name><surname>Penteado-Dias</surname><given-names>Angélica M.</given-names></name></person-group><article-title>A revision of the <italic><tp:taxon-name><tp:taxon-name-part taxon-name-part-type="genus" reg="Aleiodes">Aleiodes</tp:taxon-name-part> <tp:taxon-name-part taxon-name-part-type="species" reg="bakeri">bakeri</tp:taxon-name-part></tp:taxon-name></italic> (Brues) species subgroup of the <italic><tp:taxon-name><tp:taxon-name-part taxon-name-part-type="genus" reg="Aleiodes">A.</tp:taxon-name-part> <tp:taxon-name-part taxon-name-part-type="species" reg="seriatus">seriatus</tp:taxon-name-part></tp:taxon-name></italic> species group with the descriptions of 18 new species from the Neotropical Region</article-title><source>Zookeys</source><day>27</day><month>8</month><year>2020</year><volume>964</volume><fpage>41</fpage><lpage>107</lpage><pub-id pub-id-type="doi">10.3897/zookeys.964.56131</pub-id></mixed-citation></tp:treatment-meta><tp:nomenclature><tp:taxon-name><object-id xmlns:xlink="http://www.w3.org/1999/xlink" content-type="arpha" xlink:type="simple">500CDA1A-94F0-5F83-B2B1-4B2E44696F20</object-id>
              <tp:taxon-name-part taxon-name-part-type="genus" reg="Aleiodes">Aleiodes</tp:taxon-name-part>
              <tp:taxon-name-part taxon-name-part-type="species" reg="inga">inga</tp:taxon-name-part>
              <object-id xmlns:xlink="http://www.w3.org/1999/xlink" content-type="zoobank" xlink:type="simple">http://zoobank.org/82072909-4984-4D62-A11C-EA89327F75CD</object-id>
            </tp:taxon-name><tp:taxon-authority>Shimbori &amp; Shaw</tp:taxon-authority><tp:taxon-status xmlns:xlink="http://www.w3.org/1999/xlink" xlink:type="simple">sp. nov.</tp:taxon-status><xref ref-type="fig" rid="F14">Figs 51–54</xref></tp:nomenclature><tp:treatment-sec sec-type="type material" id="SECID0EXAAK"><title>Type material.</title><p>Holotype data: Female (<named-content xmlns:xlink="http://www.w3.org/1999/xlink" content-type="dwc:institutional_code" xlink:type="simple">CNCI</named-content>). Voucher: D.H. Janzen &amp; W. Hallwachs, DB <ext-link xmlns:xlink="http://www.w3.org/1999/xlink" xlink:type="simple" ext-link-type="uri" xlink:href="http://janzen.sas.upenn.edu">http://janzen.sas.upenn.edu</ext-link>, Area de Conservacion Guanacaste, COSTA RICA, 07-SRNP-42836, DHJPAR0029056.</p><p>Paratype: 1 female (pinned) with same data as holotype except database code number as follows: 07-SRNP-42756, DHJPAR0023529 [BOLD ID: replace: <ext-link xmlns:xlink="http://www.w3.org/1999/xlink" xlink:type="simple" ext-link-type="uri" xlink:href="http://www.boldsystems.org/index.php/Public_RecordView?processid=ASHYM281-08">ASHYM281-08</ext-link>; additional data: Sector Rincon Rain Forest, Puente Rio Negro, 10.904 -85.303, 340 m, ex. <italic><tp:taxon-name><tp:taxon-name-part taxon-name-part-type="genus" reg="Rosema">Rosema</tp:taxon-name-part> <tp:taxon-name-part taxon-name-part-type="species" reg="deolis">deolis</tp:taxon-name-part></tp:taxon-name></italic> (<tp:taxon-name><tp:taxon-name-part taxon-name-part-type="subfamily">Notodontinae</tp:taxon-name-part></tp:taxon-name>), 15.xi.2007, J. Perez col.] (<named-content xmlns:xlink="http://www.w3.org/1999/xlink" content-type="dwc:institutional_code" xlink:type="simple">CNCI</named-content>); 6 males (in alcohol vials) with same data as holotype except database code numbers as follows: 07-SRNP-43021, DHJPAR0029053; 07-SRNP-42801, DHJPAR0029052; 07-SRNP-34415, DHJPAR0029057 [BOLD ID: replace: <ext-link xmlns:xlink="http://www.w3.org/1999/xlink" xlink:type="simple" ext-link-type="uri" xlink:href="http://www.boldsystems.org/index.php/Public_RecordView?processid=ASHYE936-09">ASHYE936-09</ext-link>; additional data: Sector Pitilla, Pasmompa, 11.019 -85.41, 440 m, ex. <italic><tp:taxon-name><tp:taxon-name-part taxon-name-part-type="genus" reg="Epitausa">Epitausa</tp:taxon-name-part> <tp:taxon-name-part taxon-name-part-type="species" reg="dilina">dilina</tp:taxon-name-part></tp:taxon-name></italic> (<tp:taxon-name><tp:taxon-name-part taxon-name-part-type="family">Erebidae</tp:taxon-name-part></tp:taxon-name>), 22.i.2008, C. Moraga and M. Rios col.]; 07-SRNP-42751, DHJPAR0029050 [BOLD ID: replace: <ext-link xmlns:xlink="http://www.w3.org/1999/xlink" xlink:type="simple" ext-link-type="uri" xlink:href="http://www.boldsystems.org/index.php/Public_RecordView?processid=ASHYE929-09">ASHYE929-09</ext-link>; additional data: Sector Rincon Rain Forest, Puente Rio Negro, 10.904 -85.303, 340 m, ex. <italic><tp:taxon-name><tp:taxon-name-part taxon-name-part-type="genus" reg="Helia">Helia</tp:taxon-name-part> <tp:taxon-name-part taxon-name-part-type="species" reg="argentipes">argentipes</tp:taxon-name-part></tp:taxon-name></italic> (<tp:taxon-name><tp:taxon-name-part taxon-name-part-type="family">Erebidae</tp:taxon-name-part></tp:taxon-name>), 21.xi.2007, M. Carmona col.]; 07-SRNP-66111, DHJPAR0028755; 07-SRNP-42758, DHJPAR0029055 [BOLD ID: replace: <ext-link xmlns:xlink="http://www.w3.org/1999/xlink" xlink:type="simple" ext-link-type="uri" xlink:href="http://www.boldsystems.org/index.php/Public_RecordView?processid=ASHYE934-09">ASHYE934-09</ext-link>; additional data: Sector Rincon Rain Forest, Puente Rio Negro, 10.904 -85.303, 340 m, ex. <italic><tp:taxon-name><tp:taxon-name-part taxon-name-part-type="genus" reg="Helia">Helia</tp:taxon-name-part> <tp:taxon-name-part taxon-name-part-type="species" reg="argentipes">argentipes</tp:taxon-name-part></tp:taxon-name></italic> (<tp:taxon-name><tp:taxon-name-part taxon-name-part-type="family">Erebidae</tp:taxon-name-part></tp:taxon-name>), 22.xi.2007, J. Perez col.] (<named-content xmlns:xlink="http://www.w3.org/1999/xlink" content-type="dwc:institutional_code" xlink:type="simple">CNCI</named-content>).</p></tp:treatment-sec><tp:treatment-sec sec-type="description" id="SECID0ETDAK"><title>Description.</title><p>Body length 6.6–6.7 mm. Fore wing length 5.3–5.5 mm.</p><p><bold><italic>Head</italic></bold> (Fig. <xref ref-type="fig" rid="F14">52</xref>). In dorsal view eye length/temple 4.8–5.1. Eye height/head width 0.44–0.46. Eye height/minimum distance between eyes 1.4–1.5. <abbrev xmlns:xlink="http://www.w3.org/1999/xlink" xlink:title="diameter of lateral ocellus" id="ABBRID0EDEAK" xlink:type="simple">OD</abbrev>/<abbrev xmlns:xlink="http://www.w3.org/1999/xlink" xlink:title="distance between lateral ocelli" id="ABBRID0EHEAK" xlink:type="simple">POL</abbrev> 2.5. <abbrev xmlns:xlink="http://www.w3.org/1999/xlink" xlink:title="diameter of lateral ocellus" id="ABBRID0ELEAK" xlink:type="simple">OD</abbrev>/<abbrev xmlns:xlink="http://www.w3.org/1999/xlink" xlink:title="distance between eye and lateral ocellus" id="ABBRID0EPEAK" xlink:type="simple">OOL</abbrev> 3.3. Frons excavated. Frons lateral carina absent. Occipital carina dorsally complete, weakly curved. Occiput in dorsal view nearly straight, not indented medially. Occipital carina ventrally meeting hypostomal carina. Mid-longitudinal crest at upper face present. Hypoclypeal depression/face width 0.37. Malar space/eye height 0.18–0.19. Face height/width 0.81–0.85. Clypeus height/width 0.70–0.75. Clypeus convex, granulate. Sculpture of head shiny granular-coriaceous. Face mostly granular-coriaceous, transversely rugose-striate around median crest.</p><p><bold><italic>Antenna.</italic></bold> Antennal segments 51–54. Antenna/body length 1.1–1.2. Scape/pedicel length 2.1–2.4. Length of first/second flagellomere 1.1. Fourth flagellomere length/apical width 1.6. Tip of apical segment of antenna pointed.</p><p><bold><italic>Mesosoma.</italic></bold> Length/height 1.6–1.7. Width of mesoscutum/width of head 0.66–0.69. Mesoscutum length/width ~ 1.1. Pronotal collar/vertex 0.78–0.83. Prescutellar sulcus with complete mid-longitudinal carina, and a few irregular and incomplete carinae laterally. Mesoscutum posterior border with distinct complete carina. Metanotum with mid-longitudinal carina complete, connecting to a carinate pit posteriorly, sometimes bisecting posterior pit. Metanotum mid-pit present, delimited by carinae. Mid-longitudinal carina of propodeum nearly complete. Ventral mid-line of mesopleuron without sulcus anteriorly, shallow smooth sulcus present posteriorly; pit at ventral mid-line weakly indicated. Notauli weakly indicated anteriorly, indistinctly crenulate. Sternaulus weakly indicated anteriorly, rugose. Sculpture of mesosoma mostly granulate. Pronotum with pronotal groove mostly crenulate, short subventral longitudinal carina present. Mesopleuron rugose below subalar groove. Subalar groove sparsely crenulate. Mid-posterior region of mesoscutum rugose. Mesoscutellar trough entirely costate. Metanotum mostly smooth, with one or two pairs of lateral carinae. Propodeum mostly rugose.</p><p><bold><italic>Wings.</italic></bold> Fore wing: Stigma length/height 3.5–3.7. Vein r/2RS 1.1–1.3. Vein r/RS+Mb 1.2–1.3. Vein 3RSa/2RS 1.9–2.0. Vein 3RSa/2M 0.83. Vein 3RSa/3RSb 0.5. Vein 1CUa/1CUb 0.8–0.9. Vein 1CUa/2CUa 1.8–1.9. Vein 1cu-a nearly vertical. Vein 1M weakly curved basally. Vein RS+Ma weakly curved. Vein M+CU virtually straight. Vein 1-1A weakly sinuate at apex. Vein 1a absent. Second submarginal cell long and trapezoidal. Subbasal cell glabrous, with two parallel rows of short setae subapically, and a narrow patch of setae just below vein 1CUa. Basal cell mostly evenly setose, sparsely setose posteriorly, with a bare spot posteriorly. Hind wing: Vein RS bent at basal 0.3, with vein r present. Marginal cell narrowest at base. Vein M+CU/1M 1.4–1.6. Vein M+CU/r-m 1.4–1.5. Vein m-cu present, spectral. Vein m-cu position relative to vein r-m antefurcal. Vein 2-1A absent. Basal cell sparsely setose, bare posteriorly.</p><p><bold><italic>Hind legs.</italic></bold> Femur length/width 4.3–4.4. Length of tibia/tarsi ~ 0.9. Length of basitarsus/tarsi 2–4 0.70–0.75. Sculpture of hind coxa dorsally granulate. Tarsal claws not pectinate.</p><p><bold><italic>Metasoma.</italic></bold><abbrev xmlns:xlink="http://www.w3.org/1999/xlink" xlink:title="metasomal tergite 1" id="ABBRID0EWFAK" xlink:type="simple">T1</abbrev> length/apical width 1.2–1.3. <abbrev xmlns:xlink="http://www.w3.org/1999/xlink" xlink:title="metasomal tergite 2" id="ABBRID0E1FAK" xlink:type="simple">T2</abbrev> length/apical width 0.85. <abbrev xmlns:xlink="http://www.w3.org/1999/xlink" xlink:title="metasomal tergite 3" id="ABBRID0E5FAK" xlink:type="simple">T3</abbrev> length/apical width 0.60–0.65. Mid-longitudinal carina extending until basal 0.5 of <abbrev xmlns:xlink="http://www.w3.org/1999/xlink" xlink:title="metasomal tergite 3" id="ABBRID0ECGAK" xlink:type="simple">T3</abbrev>. Metasoma sculpture <abbrev xmlns:xlink="http://www.w3.org/1999/xlink" xlink:title="metasomal tergite 1" id="ABBRID0EGGAK" xlink:type="simple">T1</abbrev> rugose, <abbrev xmlns:xlink="http://www.w3.org/1999/xlink" xlink:title="metasomal tergite 2" id="ABBRID0EKGAK" xlink:type="simple">T2</abbrev> and most of <abbrev xmlns:xlink="http://www.w3.org/1999/xlink" xlink:title="metasomal tergite 3" id="ABBRID0EOGAK" xlink:type="simple">T3</abbrev> striate-rugose, remainder terga granular-coriaceous. Ovipositor sheath/hind basitarsus 0.3. Apex of ovipositor sheaths truncate; apical point absent.</p><p><bold><italic>Color.</italic></bold> (Figs <xref ref-type="fig" rid="F14">51–53</xref>) Brownish yellow. Stemmaticum black. Antenna dark brown basally, gradually lightening toward brownish yellow apex; pedicel dark brown; scape dark brown, ventrally yellow. Wings weakly tinged yellow; stigma yellow; most veins yellow but veins 1M at basal half, apex of 2CUb, and sometimes vein r brown; faint infuscate areas around base of vein 1M and below apex of vein 1-1A. Ovipositor sheaths dark brown (Fig. <xref ref-type="fig" rid="F14">53</xref>).</p><fig id="F14" position="float" orientation="portrait"><object-id xmlns:xlink="http://www.w3.org/1999/xlink" content-type="doi" xlink:type="simple">10.3897/zookeys.964.56131.figures51-54</object-id><object-id xmlns:xlink="http://www.w3.org/1999/xlink" content-type="arpha" xlink:type="simple">386D5967-F392-5732-8E90-C887ADDBB6FE</object-id><label>Figures 51–54.</label><caption><p><italic><tp:taxon-name><tp:taxon-name-part taxon-name-part-type="genus" reg="Aleiodes">Aleiodes</tp:taxon-name-part> <tp:taxon-name-part taxon-name-part-type="species" reg="inga">inga</tp:taxon-name-part></tp:taxon-name></italic> sp. nov. <bold>51</bold> lateral habitus <bold>52</bold> head, dorsal view <bold>53</bold> apex of metasoma showing ovipositor and truncate sheath without apical point <bold>54</bold> wings.</p></caption><graphic xmlns:xlink="http://www.w3.org/1999/xlink" xlink:href="zookeys-964-041-g014.jpg" position="float" orientation="portrait" xlink:type="simple" id="oo_446879.jpg"><uri content-type="original_file" xlink:type="simple">https://binary.pensoft.net/fig/446879</uri></graphic></fig><p><bold>Male.</bold> Essentially as in female. Body length 6.5–6.7 mm; fore wing 5.2 mm; antenna with 51–52 segments.</p></tp:treatment-sec><tp:treatment-sec sec-type="diagnosis" id="SECID0EFIAK"><title>Diagnosis.</title><p><italic><tp:taxon-name><tp:taxon-name-part taxon-name-part-type="genus" reg="Aleiodes">Aleiodes</tp:taxon-name-part> <tp:taxon-name-part taxon-name-part-type="species" reg="inga">inga</tp:taxon-name-part></tp:taxon-name></italic> is unique within the subgroup in having the fore wing vein r longer than 2RS and much shorter than 3RSa, the second submarginal cell rectangular and comparatively long (Fig. <xref ref-type="fig" rid="F14">54</xref>) and the frons without lateral carina (Fig. <xref ref-type="fig" rid="F14">52</xref>). Other characters are similar to <italic><tp:taxon-name><tp:taxon-name-part taxon-name-part-type="genus" reg="Aleiodes">A.</tp:taxon-name-part> <tp:taxon-name-part taxon-name-part-type="species" reg="nigristemmaticum">nigristemmaticum</tp:taxon-name-part></tp:taxon-name></italic>.</p></tp:treatment-sec><tp:treatment-sec sec-type="biology" id="SECID0EJJAK"><title>Biology.</title><p>The most common host caterpillar for this species is <italic><tp:taxon-name><tp:taxon-name-part taxon-name-part-type="genus" reg="Helia">Helia</tp:taxon-name-part> <tp:taxon-name-part taxon-name-part-type="species" reg="argentipes">argentipes</tp:taxon-name-part></tp:taxon-name></italic> (Walker) (<tp:taxon-name><tp:taxon-name-part taxon-name-part-type="family">Erebidae</tp:taxon-name-part></tp:taxon-name>, <tp:taxon-name><tp:taxon-name-part taxon-name-part-type="subfamily">Erebinae</tp:taxon-name-part></tp:taxon-name>) [7-SRNP-42758, 42751, 42801, 42836], but there are also records from <italic><tp:taxon-name><tp:taxon-name-part taxon-name-part-type="genus" reg="Epitausa">Epitausa</tp:taxon-name-part> <tp:taxon-name-part taxon-name-part-type="species" reg="dilina">dilina</tp:taxon-name-part></tp:taxon-name></italic> (Herrich-Schäffer) (<tp:taxon-name><tp:taxon-name-part taxon-name-part-type="family">Erebidae</tp:taxon-name-part></tp:taxon-name>, <tp:taxon-name><tp:taxon-name-part taxon-name-part-type="subfamily">Eulepidotinae</tp:taxon-name-part></tp:taxon-name>) [7-SRNP-34415], feeding on <italic><tp:taxon-name><tp:taxon-name-part taxon-name-part-type="genus" reg="Inga">Inga</tp:taxon-name-part> <tp:taxon-name-part taxon-name-part-type="species" reg="edulis">edulis</tp:taxon-name-part></tp:taxon-name></italic> and <italic><tp:taxon-name><tp:taxon-name-part taxon-name-part-type="genus" reg="Inga">I.</tp:taxon-name-part> <tp:taxon-name-part taxon-name-part-type="species" reg="oerstediana">oerstediana</tp:taxon-name-part></tp:taxon-name></italic> (<tp:taxon-name><tp:taxon-name-part taxon-name-part-type="family">Fabaceae</tp:taxon-name-part></tp:taxon-name>), and <italic><tp:taxon-name><tp:taxon-name-part taxon-name-part-type="genus" reg="Letis">Letis</tp:taxon-name-part> <tp:taxon-name-part taxon-name-part-type="species" reg="mycerina">mycerina</tp:taxon-name-part></tp:taxon-name></italic> (Cramer) [10-SRNP-65094] (<tp:taxon-name><tp:taxon-name-part taxon-name-part-type="family">Erebidae</tp:taxon-name-part></tp:taxon-name>) feeding on <italic><tp:taxon-name><tp:taxon-name-part taxon-name-part-type="genus" reg="Inga">Inga</tp:taxon-name-part> <tp:taxon-name-part taxon-name-part-type="species" reg="oerstediana">oerstediana</tp:taxon-name-part></tp:taxon-name></italic>. A database record from caterpillars of the Área de Conservación Guanacaste (<ext-link xmlns:xlink="http://www.w3.org/1999/xlink" xlink:type="simple" ext-link-type="uri" xlink:href="http://janzen.sas.upenn.edu">http://janzen.sas.upenn.edu</ext-link>) of <italic><tp:taxon-name><tp:taxon-name-part taxon-name-part-type="genus" reg="Rosema">Rosema</tp:taxon-name-part> <tp:taxon-name-part taxon-name-part-type="species" reg="deolis">deolis</tp:taxon-name-part></tp:taxon-name></italic> (Cramer) (<tp:taxon-name><tp:taxon-name-part taxon-name-part-type="family">Notodontidae</tp:taxon-name-part></tp:taxon-name>) [7-SRNP-42756] is refuted based on the morphology of the accompanying mummy.</p></tp:treatment-sec><tp:treatment-sec sec-type="distribution" id="SECID0EENAK"><title>Distribution.</title><p>This species is only known from northwest Costa Rica.</p></tp:treatment-sec><tp:treatment-sec sec-type="etymology" id="SECID0EJNAK"><title>Etymology.</title><p>The name is a reference to <italic><tp:taxon-name><tp:taxon-name-part taxon-name-part-type="genus" reg="Inga">Inga</tp:taxon-name-part></tp:taxon-name></italic>, a genus of small tropical trees in the <tp:taxon-name><tp:taxon-name-part taxon-name-part-type="family">Fabaceae</tp:taxon-name-part></tp:taxon-name> family and the recorded host plant for some <tp:taxon-name><tp:taxon-name-part taxon-name-part-type="family">Erebidae</tp:taxon-name-part></tp:taxon-name> host caterpillars of this new species.</p></tp:treatment-sec></tp:taxon-treatment>
