# Supplementary material for: A revision of the Aleiodes bakeri (Brues) species subgroup of the A. seriatus species group with the descriptions of 18 new species from the Neotropical Region
Source: Zookeys. 2020 Aug 27;964:41–107. doi: 10.3897/zookeys.964.56131 (PMC7471132; doi:10.3897/zookeys.964.56131)
Supplement: XML Treatment for Aleiodes joaquimi [file zookeys.964.56131-treatment13.xml]

<!DOCTYPE tp:taxon-treatment
  PUBLIC "-//TaxonX//DTD Taxonomic Treatment Publishing DTD v0 20100105//EN" "tax-treatment-NSO.dtd">
<tp:taxon-treatment xmlns:tp="http://www.plazi.org/taxpub"><tp:treatment-meta><kwd-group><label>Taxon classification</label><kwd><named-content xmlns:xlink="http://www.w3.org/1999/xlink" content-type="kingdom">Animalia</named-content></kwd><kwd><named-content xmlns:xlink="http://www.w3.org/1999/xlink" content-type="order">Hymenoptera</named-content></kwd><kwd><named-content xmlns:xlink="http://www.w3.org/1999/xlink" content-type="family">Braconidae</named-content></kwd></kwd-group><mixed-citation publication-type="journal"><person-group><name><surname>Shaw</surname><given-names>Scott R.</given-names></name><name><surname>Shimbori</surname><given-names>Eduardo M.</given-names></name><name><surname>Penteado-Dias</surname><given-names>Angélica M.</given-names></name></person-group><article-title>A revision of the <italic><tp:taxon-name><tp:taxon-name-part taxon-name-part-type="genus" reg="Aleiodes">Aleiodes</tp:taxon-name-part> <tp:taxon-name-part taxon-name-part-type="species" reg="bakeri">bakeri</tp:taxon-name-part></tp:taxon-name></italic> (Brues) species subgroup of the <italic><tp:taxon-name><tp:taxon-name-part taxon-name-part-type="genus" reg="Aleiodes">A.</tp:taxon-name-part> <tp:taxon-name-part taxon-name-part-type="species" reg="seriatus">seriatus</tp:taxon-name-part></tp:taxon-name></italic> species group with the descriptions of 18 new species from the Neotropical Region</article-title><source>Zookeys</source><day>27</day><month>8</month><year>2020</year><volume>964</volume><fpage>41</fpage><lpage>107</lpage><pub-id pub-id-type="doi">10.3897/zookeys.964.56131</pub-id></mixed-citation></tp:treatment-meta><tp:nomenclature><tp:taxon-name><object-id xmlns:xlink="http://www.w3.org/1999/xlink" content-type="arpha" xlink:type="simple">408C54BE-5AE5-597D-9455-7CD6946E5468</object-id>
              <tp:taxon-name-part taxon-name-part-type="genus" reg="Aleiodes">Aleiodes</tp:taxon-name-part>
              <tp:taxon-name-part taxon-name-part-type="species" reg="joaquimi">joaquimi</tp:taxon-name-part>
              <object-id xmlns:xlink="http://www.w3.org/1999/xlink" content-type="zoobank" xlink:type="simple">http://zoobank.org/3C90EA2C-3A02-4C98-812D-040FA74537D0</object-id>
            </tp:taxon-name><tp:taxon-authority>Shimbori &amp; Shaw</tp:taxon-authority><tp:taxon-status xmlns:xlink="http://www.w3.org/1999/xlink" xlink:type="simple">sp. nov.</tp:taxon-status><xref ref-type="fig" rid="F15">Figs 55–58</xref></tp:nomenclature><tp:treatment-sec sec-type="type material" id="SECID0ENPAK"><title>Type material.</title><p>Holotype, female (<named-content xmlns:xlink="http://www.w3.org/1999/xlink" content-type="dwc:institutional_code" xlink:type="simple">DCBU</named-content> #20794) “Sta. Maria Madalena, RJ, Brasil. P.E. Desengano 18.IV.2002 (luz) L.A. Joaquim &amp; S.A. Soares cols.”</p><p>Paratype, female (<named-content xmlns:xlink="http://www.w3.org/1999/xlink" content-type="dwc:institutional_code" xlink:type="simple">CNCI</named-content>) “BRAZIL: Bahia, Encruzilhada, XI.1972 M. Alvarenga.”</p></tp:treatment-sec><tp:treatment-sec sec-type="description" id="SECID0E6PAK"><title>Description.</title><p>Body length 8.6–9.0 mm. Fore wing length 7.0–7.2 mm.</p><p><bold><italic>Head.</italic></bold> In dorsal view eye length/temple 4.1. Eye height/head width 0.39–0.43. Eye height/minimum distance between eyes 1.1–1.3. <abbrev xmlns:xlink="http://www.w3.org/1999/xlink" xlink:title="diameter of lateral ocellus" id="ABBRID0ELQAK" xlink:type="simple">OD</abbrev>/<abbrev xmlns:xlink="http://www.w3.org/1999/xlink" xlink:title="distance between lateral ocelli" id="ABBRID0EPQAK" xlink:type="simple">POL</abbrev> 3.2–3.4. <abbrev xmlns:xlink="http://www.w3.org/1999/xlink" xlink:title="diameter of lateral ocellus" id="ABBRID0ETQAK" xlink:type="simple">OD</abbrev>/<abbrev xmlns:xlink="http://www.w3.org/1999/xlink" xlink:title="distance between eye and lateral ocellus" id="ABBRID0EXQAK" xlink:type="simple">OOL</abbrev> 2.6–3.4. Frons excavated. Frons lateral carina present in addition to W-shaped carina. Occipital carina dorsally complete and curved. Occiput in dorsal view weakly indented medially. Occipital carina ventrally nearly touching hypostomal carina. Mid-longitudinal crest at upper face present. Hypoclypeal depression/face width 0.4. Malar space/eye height 0.11–0.14. Face height/width 0.85. Clypeus height/width 0.69. Clypeus convex, granulate. Sculpture of head shiny granular-coriaceous. Face transversely rugose-striate, medially granular-coriaceous below crest.</p><p><bold><italic>Antenna.</italic></bold> Antenna with 59 antennomeres. Antenna/body length 1.0–1.1. Scape/pedicel length 2.5. Length of first/second flagellomere 1.1. Fourth flagellomere length/apical width 1.1. Tip of apical flagellomere pointed.</p><p><bold><italic>Mesosoma.</italic></bold> Length/height 1.45–1.50. Width of mesoscutum/width of head 0.7–0.8. Mesoscutum length/width ~ 1.0. Pronotal collar/vertex 0.6–0.7. Prescutellar sulcus with complete mid-longitudinal carina, and a few irregular and incomplete carinae laterally. Mesoscutum posterior border with distinct complete carina. Metanotum with mid-longitudinal carina complete, connecting to a carinate pit posteriorly. Metanotum mid-pit present, delimited by carinae. Mid-longitudinal carina of propodeum complete. Ventral mid-line of mesopleuron smooth, without distinct sulcus; pit at ventral mid-line weakly indicated. Notauli weakly indicated anteriorly, indistinctly crenulate. Sternaulus absent. Sculpture of mesosoma mostly granulate. Pronotum pronotal groove strongly crenulate anteriorly, short subventral longitudinal carina present. Mesopleuron mostly rugose. Subalar groove crenulate. Mid-posterior region of mesoscutum rugose with long and irregular mid-longitudinal carina. Mesoscutellar trough entirely costate. Metanotum mostly smooth, with one or two pairs of lateral carinae. Propodeum mostly rugose.</p><p><bold><italic>Wings.</italic></bold> Fore wing: Stigma length/height 3.3–3.5. Vein r/2RS 1.6. Vein r/RS+Mb 1.4–1.5. Vein 3RSa/2RS 1.2–1.3. Vein 3RSa/2M 0.71–0.75. Vein 3RSa/3RSb 0.24. Vein 1CUa/1CUb 0.6. Vein 1CUa/2CUa 1.1–1.2. Vein 1cu-a vertical. Vein 1M weakly, evenly curved. Vein RS+Ma virtually straight. Vein M+CU weakly sinuate. Vein 1-1A strongly sinuate. Vein 1a absent. Second submarginal cell short and trapezoidal. Subbasal cell glabrous, with a row of setae just below vein 1CUa and a row of setae apically just above vein 1-1A. Basal cell with more or less large glabrous region posteriorly, sometimes with sparse setae; costal and apical regions evenly setose. Hind wing: Vein RS bent at basal 0.3, with vein r present. Marginal cell narrowest at base. Vein M+CU/1M 1.6. Vein M+CU/r-m 1.4–1.5. Vein m-cu present and pigmented, although not tubular. Vein m-cu position relative to vein r-m interstitial. Vein 2-1A present, although very short (Fig. <xref ref-type="fig" rid="F15">58</xref>). Basal cell sparsely setose, bare posteriorly.</p><fig id="F15" position="float" orientation="portrait"><object-id xmlns:xlink="http://www.w3.org/1999/xlink" content-type="doi" xlink:type="simple">10.3897/zookeys.964.56131.figures55-58</object-id><object-id xmlns:xlink="http://www.w3.org/1999/xlink" content-type="arpha" xlink:type="simple">251D1542-F104-55FE-9FA8-BB1E869989F6</object-id><label>Figures 55–58.</label><caption><p><italic><tp:taxon-name><tp:taxon-name-part taxon-name-part-type="genus" reg="Aleiodes">Aleiodes</tp:taxon-name-part> <tp:taxon-name-part taxon-name-part-type="species" reg="joaquimi">joaquimi</tp:taxon-name-part></tp:taxon-name></italic> sp. nov. <bold>55</bold> lateral habitus <bold>56</bold> head, anterior view <bold>57</bold> head, dorsal view <bold>58</bold> hind wing, posteriorly.</p></caption><graphic xmlns:xlink="http://www.w3.org/1999/xlink" xlink:href="zookeys-964-041-g015.jpg" position="float" orientation="portrait" xlink:type="simple" id="oo_446880.jpg"><uri content-type="original_file" xlink:type="simple">https://binary.pensoft.net/fig/446880</uri></graphic></fig><p><bold><italic>Hind legs.</italic></bold> Femur length/width 4.8–5.3. Length of tibia/tarsi ~ 1.0. Length of basitarsus/tarsi 2–4 ~ 0.8. Sculpture of hind coxa dorsally granulate. Tarsal claws not pectinate.</p><p><bold><italic>Metasoma.</italic></bold><abbrev xmlns:xlink="http://www.w3.org/1999/xlink" xlink:title="metasomal tergite 1" id="ABBRID0ECTAK" xlink:type="simple">T1</abbrev> length/apical width ~ 1.2. <abbrev xmlns:xlink="http://www.w3.org/1999/xlink" xlink:title="metasomal tergite 2" id="ABBRID0EGTAK" xlink:type="simple">T2</abbrev> length/apical width 0.7. <abbrev xmlns:xlink="http://www.w3.org/1999/xlink" xlink:title="metasomal tergite 3" id="ABBRID0EKTAK" xlink:type="simple">T3</abbrev> length/apical width 0.55. Mid-longitudinal carina extending until <abbrev xmlns:xlink="http://www.w3.org/1999/xlink" xlink:title="metasomal tergite 2" id="ABBRID0EOTAK" xlink:type="simple">T2</abbrev> or basal 0.5 of <abbrev xmlns:xlink="http://www.w3.org/1999/xlink" xlink:title="metasomal tergite 3" id="ABBRID0ESTAK" xlink:type="simple">T3</abbrev>. Metasoma sculpture: <abbrev xmlns:xlink="http://www.w3.org/1999/xlink" xlink:title="metasomal tergite 1" id="ABBRID0EWTAK" xlink:type="simple">T1</abbrev>–2 rugose-striate, <abbrev xmlns:xlink="http://www.w3.org/1999/xlink" xlink:title="metasomal tergite 3" id="ABBRID0E1TAK" xlink:type="simple">T3</abbrev> granulate, remainder metasoma smooth. Ovipositor sheath/hind basitarsus 0.5–0.6. Apex of ovipositor sheaths roughly rounded; apical point present, although very short.</p><p><bold><italic>Color</italic></bold> (Figs <xref ref-type="fig" rid="F15">55–57</xref>). Dark reddish brown. Palpi and tegula dark brown. Antenna mostly pale yellow, apex and base brown. All tibiae pale yellow with dark reddish brown apex, dark region larger in posterior legs; tarsi 1–4 whitish yellow, fifth tarsomere dark brown. Wings weakly tinged brown, veins brown, no infuscate regions. Ovipositor sheaths dark brown.</p><p><bold>Male.</bold> Unknown</p></tp:treatment-sec><tp:treatment-sec sec-type="diagnosis" id="SECID0ENUAK"><title>Diagnosis.</title><p><italic><tp:taxon-name><tp:taxon-name-part taxon-name-part-type="genus" reg="Aleiodes">Aleiodes</tp:taxon-name-part> <tp:taxon-name-part taxon-name-part-type="species" reg="joaquimi">joaquimi</tp:taxon-name-part></tp:taxon-name></italic> differs from similar species with banded hind legs by its deep reddish brown color (Figs <xref ref-type="fig" rid="F15">55–57</xref>), absence of infuscate spots on wings (Fig. <xref ref-type="fig" rid="F15">55</xref>), hind wing vein 2-1A present, although short (Fig. <xref ref-type="fig" rid="F15">58</xref>), and vein 1CUb relatively long, ~ 1.7 times longer than vein 1CUa (no more than 1.25 times in other species). It is most similar to <italic><tp:taxon-name><tp:taxon-name-part taxon-name-part-type="genus" reg="Aleiodes">A.</tp:taxon-name-part> <tp:taxon-name-part taxon-name-part-type="species" reg="barrosi">barrosi</tp:taxon-name-part></tp:taxon-name></italic>, and the differences between these two species are discussed in the diagnosis for <italic><tp:taxon-name><tp:taxon-name-part taxon-name-part-type="genus" reg="Aleiodes">A.</tp:taxon-name-part> <tp:taxon-name-part taxon-name-part-type="species" reg="barrosi">barrosi</tp:taxon-name-part></tp:taxon-name></italic>.</p></tp:treatment-sec><tp:treatment-sec sec-type="distribution" id="SECID0EAWAK"><title>Distribution.</title><p>The Atlantic Forest in Bahia and Rio de Janeiro states in Brazil</p></tp:treatment-sec><tp:treatment-sec sec-type="etymology" id="SECID0EFWAK"><title>Etymology.</title><p>The name is an honorary patronym for Luiz A. Joaquim, one of the collectors of the holotype specimen.</p></tp:treatment-sec></tp:taxon-treatment>
