# Supplementary material for: A revision of the Aleiodes bakeri (Brues) species subgroup of the A. seriatus species group with the descriptions of 18 new species from the Neotropical Region
Source: Zookeys. 2020 Aug 27;964:41–107. doi: 10.3897/zookeys.964.56131 (PMC7471132; doi:10.3897/zookeys.964.56131)
Supplement: XML Treatment for Aleiodes lidiae [file zookeys.964.56131-treatment14.xml]

<!DOCTYPE tp:taxon-treatment
  PUBLIC "-//TaxonX//DTD Taxonomic Treatment Publishing DTD v0 20100105//EN" "tax-treatment-NSO.dtd">
<tp:taxon-treatment xmlns:tp="http://www.plazi.org/taxpub"><tp:treatment-meta><kwd-group><label>Taxon classification</label><kwd><named-content xmlns:xlink="http://www.w3.org/1999/xlink" content-type="kingdom">Animalia</named-content></kwd><kwd><named-content xmlns:xlink="http://www.w3.org/1999/xlink" content-type="order">Hymenoptera</named-content></kwd><kwd><named-content xmlns:xlink="http://www.w3.org/1999/xlink" content-type="family">Braconidae</named-content></kwd></kwd-group><mixed-citation publication-type="journal"><person-group><name><surname>Shaw</surname><given-names>Scott R.</given-names></name><name><surname>Shimbori</surname><given-names>Eduardo M.</given-names></name><name><surname>Penteado-Dias</surname><given-names>Angélica M.</given-names></name></person-group><article-title>A revision of the <italic><tp:taxon-name><tp:taxon-name-part taxon-name-part-type="genus" reg="Aleiodes">Aleiodes</tp:taxon-name-part> <tp:taxon-name-part taxon-name-part-type="species" reg="bakeri">bakeri</tp:taxon-name-part></tp:taxon-name></italic> (Brues) species subgroup of the <italic><tp:taxon-name><tp:taxon-name-part taxon-name-part-type="genus" reg="Aleiodes">A.</tp:taxon-name-part> <tp:taxon-name-part taxon-name-part-type="species" reg="seriatus">seriatus</tp:taxon-name-part></tp:taxon-name></italic> species group with the descriptions of 18 new species from the Neotropical Region</article-title><source>Zookeys</source><day>27</day><month>8</month><year>2020</year><volume>964</volume><fpage>41</fpage><lpage>107</lpage><pub-id pub-id-type="doi">10.3897/zookeys.964.56131</pub-id></mixed-citation></tp:treatment-meta><tp:nomenclature><tp:taxon-name><object-id xmlns:xlink="http://www.w3.org/1999/xlink" content-type="arpha" xlink:type="simple">864ADA07-C0F4-589C-9A37-B115E4B8FA5F</object-id>
              <tp:taxon-name-part taxon-name-part-type="genus" reg="Aleiodes">Aleiodes</tp:taxon-name-part>
              <tp:taxon-name-part taxon-name-part-type="species" reg="lidiae">lidiae</tp:taxon-name-part>
              <object-id xmlns:xlink="http://www.w3.org/1999/xlink" content-type="zoobank" xlink:type="simple">http://zoobank.org/0120A76E-85EC-4F3E-B5A8-E61704045AB1</object-id>
            </tp:taxon-name><tp:taxon-authority>Shimbori &amp; Shaw</tp:taxon-authority><tp:taxon-status xmlns:xlink="http://www.w3.org/1999/xlink" xlink:type="simple">sp. nov.</tp:taxon-status><xref ref-type="fig" rid="F16">Figs 59–63</xref></tp:nomenclature><tp:treatment-sec sec-type="type material" id="SECID0EXXAK"><title>Type material.</title><p>Holotype, female (<named-content xmlns:xlink="http://www.w3.org/1999/xlink" content-type="dwc:institutional_code" xlink:type="simple">MUSM</named-content>) “PERU: MD, Madama, <named-content xmlns:xlink="http://www.w3.org/1999/xlink" content-type="dwc:verbatimCoordinates" xlink:type="simple"><named-content content-type="geo-json" specific-use="{&#34;type&#34;:&#34;Point&#34;,&#34;coordinates&#34;:[-65.026111,-13.551667]}" id="NCID0EFYAK" xlink:type="simple">12°29'3846"S, 65°1'34"W</named-content></named-content>, 182m [19–20], vii.2009, M. Alvarado.”</p><p>Paratypes, 1 female (<named-content xmlns:xlink="http://www.w3.org/1999/xlink" content-type="dwc:institutional_code" xlink:type="simple">MUSM</named-content>) “PERU: CU, La Convención, Echarate, CC. Timpia. <named-content xmlns:xlink="http://www.w3.org/1999/xlink" content-type="dwc:verbatimCoordinates" xlink:type="simple"><named-content content-type="geo-json" specific-use="{&#34;type&#34;:&#34;Point&#34;,&#34;coordinates&#34;:[-12.113067,-72.826267]}" id="NCID0EUYAK" xlink:type="simple">72°49'34.56"S, 12°06'47.04"W</named-content></named-content> 519m. 20–21.x.2009. Light. M. Alvarado y E Rázuri.” 1 female (<named-content xmlns:xlink="http://www.w3.org/1999/xlink" content-type="dwc:institutional_code" xlink:type="simple">MUSM</named-content>) “PERU: JU, Pachitea River-System, Stat. Panguana am. Rio Llullapichis, trop. Tiefland-Regenwald. 260m. <named-content xmlns:xlink="http://www.w3.org/1999/xlink" content-type="dwc:verbatimCoordinates" xlink:type="simple"><named-content content-type="geo-json" specific-use="{&#34;type&#34;:&#34;Point&#34;,&#34;coordinates&#34;:[-74.933333,-9.616667]}" id="NCID0EBZAK" xlink:type="simple">9°37'S, 74°56'W</named-content></named-content>, 2020.x.2009, G. Riedel.”</p></tp:treatment-sec><tp:treatment-sec sec-type="description" id="SECID0EGZAK"><title>Description.</title><p>Body length 6.7–7.8 mm. Fore wing length 6.5–7.0 mm.</p><p><bold><italic>Head</italic></bold> (Figs <xref ref-type="fig" rid="F16">60</xref>, <xref ref-type="fig" rid="F16">61</xref>). In dorsal view eye length/temple 4.0–5.0. Eye height/head width 0.41–0.43. Eye height/minimum distance between eyes 1.2–1.4. <abbrev xmlns:xlink="http://www.w3.org/1999/xlink" xlink:title="diameter of lateral ocellus" id="ABBRID0E1ZAK" xlink:type="simple">OD</abbrev>/<abbrev xmlns:xlink="http://www.w3.org/1999/xlink" xlink:title="distance between lateral ocelli" id="ABBRID0E5ZAK" xlink:type="simple">POL</abbrev> 2.5–3.0. <abbrev xmlns:xlink="http://www.w3.org/1999/xlink" xlink:title="diameter of lateral ocellus" id="ABBRID0EC1AK" xlink:type="simple">OD</abbrev>/<abbrev xmlns:xlink="http://www.w3.org/1999/xlink" xlink:title="distance between eye and lateral ocellus" id="ABBRID0EG1AK" xlink:type="simple">OOL</abbrev> 2.5–4.0. Frons excavated. Frons lateral carina present. Occipital carina dorsally complete, weakly curved. Occiput in dorsal view nearly straight, not indented medially. Occipital carina ventrally meeting hypostomal carina. Mid-longitudinal crest at upper face present. Hypoclypeal depression/face width 0.35–0.39. Malar space/eye height 0.16–0.17. Face height/width 0.76–0.82. Clypeus height/width 0.7. Clypeus convex, granulate. Sculpture of head shiny granular-coriaceous. Face weakly rugose, transversely rugose-striate around median crest.</p><fig id="F16" position="float" orientation="portrait"><object-id xmlns:xlink="http://www.w3.org/1999/xlink" content-type="doi" xlink:type="simple">10.3897/zookeys.964.56131.figures59-63</object-id><object-id xmlns:xlink="http://www.w3.org/1999/xlink" content-type="arpha" xlink:type="simple">D9A0569D-2C8F-52B6-9374-4BC951B8F5BD</object-id><label>Figures 59–63.</label><caption><p><italic><tp:taxon-name><tp:taxon-name-part taxon-name-part-type="genus" reg="Aleiodes">Aleiodes</tp:taxon-name-part> <tp:taxon-name-part taxon-name-part-type="species" reg="lidiae">lidiae</tp:taxon-name-part></tp:taxon-name></italic> sp. nov. <bold>59</bold> lateral habitus <bold>60</bold> head, anterior view <bold>61</bold> head, dorsal view <bold>62</bold> Apex of metasoma showing ovipositor and sheath with apical point <bold>63</bold> wings, basally.</p></caption><graphic xmlns:xlink="http://www.w3.org/1999/xlink" xlink:href="zookeys-964-041-g016.jpg" position="float" orientation="portrait" xlink:type="simple" id="oo_446881.jpg"><uri content-type="original_file" xlink:type="simple">https://binary.pensoft.net/fig/446881</uri></graphic></fig><p><bold><italic>Antenna.</italic></bold> Antennal segments 53–56. Antenna/body length 1.2. Scape/pedicel length 1.9–2.0. Length of first/second flagellomere 1.1–1.2. Fourth flagellomere length/apical width 1.3–1.5. Tip of apical segment of antenna pointed.</p><p><bold><italic>Mesosoma.</italic></bold> Length/height 1.7–1.8. Width of mesoscutum/width of head 0.7. Mesoscutum length/width 1.2. Pronotal collar/vertex 0.8. Prescutellar sulcus with 3–5 distinct carinae. Mesoscutum posterior border with distinct complete carina. Metanotum with mid-longitudinal carina complete, connecting to a carinate pit posteriorly, carina bisecting posterior pit, although weaker posteriorly. Metanotum mid-pit present, delimited by carinae. Mid-longitudinal carina of propodeum present at basal 0.7, absent posteriorly, or nearly complete. Ventral mid-line of mesopleuron set within shallow smooth sulcus; pit at ventral mid-line present, shallow. Notauli weakly indicated anteriorly, indistinctly crenulate. Sternaulus weakly indicated anteriorly, rugose. Sculpture of mesosoma mostly granulate. Metapleuron rugose posteriorly. Pronotum rugose laterally, pronotal groove sparsely crenulate anteriorly, short subventral longitudinal carina present. Mesopleuron rugose below subalar groove. Subalar groove crenulate. Mid-posterior region of mesoscutum rugose, with a short mid-longitudinal carina posteriorly. Mesoscutellar trough entirely costate. Metanotum mostly smooth, with one or two pairs of lateral carinae. Propodeum mostly rugose.</p><p><bold><italic>Wings.</italic></bold> Fore wing: Stigma length/height 3.3. Vein r/2RS 1.2–1.4. Vein r/RS+Mb 1.3–1.4. Vein 3RSa/2RS ~ 1.7. Vein 3RSa/2M 0.86–0.88. Vein 3RSa/3RSb 0.40–0.44. Vein 1CUa/1CUb 1.0. Vein 1CUa/2CUa 1.7–1.9. Vein 1cu-a weakly inclivous. Vein 1M weakly curved basally. Vein RS+Ma distinctly curved. Vein M+CU virtually straight. Vein 1-1A nearly straight. Vein 1a absent. Second submarginal cell trapezoidal. Subbasal cell glabrous, with two parallel rows of short setae subapically, a row of setae just below of vein 1CUa and M+CU apically, plus a row of setae apically just above vein 1-1A. Basal cell mostly glabrous, setose below costal vein and around dark spot near vein 1M. Hind wing: Vein RS bent at basal 0.3, with vein r present. Marginal cell narrowest at base. Vein M+CU/1M 1.3–1.4. Vein M+CU/r-m 1.2. Vein m-cu present, spectral. Vein m-cu position relative to vein r-m antefurcal. Vein 2-1A absent. Basal cell sparsely setose, bare posteriorly.</p><p><bold><italic>Hind legs.</italic></bold> Femur length/width 4.8–5.0. Length of tibia/tarsi 0.96. Length of basitarsus/tarsi 2–4 ~ 0.7. Sculpture of hind coxa dorsally shiny granular-coriaceous. Tarsal claws not pectinate.</p><p><bold><italic>Metasoma.</italic></bold><abbrev xmlns:xlink="http://www.w3.org/1999/xlink" xlink:title="metasomal tergite 1" id="ABBRID0EP3AK" xlink:type="simple">T1</abbrev> length/apical width 1.0–1.1. <abbrev xmlns:xlink="http://www.w3.org/1999/xlink" xlink:title="metasomal tergite 2" id="ABBRID0ET3AK" xlink:type="simple">T2</abbrev> length/apical width 0.7–0.9. <abbrev xmlns:xlink="http://www.w3.org/1999/xlink" xlink:title="metasomal tergite 3" id="ABBRID0EX3AK" xlink:type="simple">T3</abbrev> length/apical width 0.5–0.6. Mid-longitudinal carina extending until basal 0.7 of <abbrev xmlns:xlink="http://www.w3.org/1999/xlink" xlink:title="metasomal tergite 3" id="ABBRID0E23AK" xlink:type="simple">T3</abbrev>. Metasoma sculpture <abbrev xmlns:xlink="http://www.w3.org/1999/xlink" xlink:title="metasomal tergite 1" id="ABBRID0E63AK" xlink:type="simple">T1</abbrev> rugose, <abbrev xmlns:xlink="http://www.w3.org/1999/xlink" xlink:title="metasomal tergite 2" id="ABBRID0ED4AK" xlink:type="simple">T2</abbrev> and most of <abbrev xmlns:xlink="http://www.w3.org/1999/xlink" xlink:title="metasomal tergite 3" id="ABBRID0EH4AK" xlink:type="simple">T3</abbrev> striate-rugose, sculpture weaker at <abbrev xmlns:xlink="http://www.w3.org/1999/xlink" xlink:title="metasomal tergite 3" id="ABBRID0EL4AK" xlink:type="simple">T3</abbrev>, remainder terga granular-coriaceous. Ovipositor sheath/hind basitarsus 0.3–0.5. Apex of ovipositor sheaths roughly rounded; apical point present, distinct (Fig. <xref ref-type="fig" rid="F16">62</xref>).</p><p><bold><italic>Color</italic></bold> (Figs <xref ref-type="fig" rid="F16">59–61</xref>). Brownish yellow. Stemmaticum black. Antenna with basal 11–13 flagellomeres black, apical segments yellow; pedicel black; scape black, ventrally brownish yellow. Wings tinged yellow; stigma and most veins orange to yellow; veins 1M, 1CUa, apex of 1-1A and r dark brown, veins 2RS, 3RS and 2M sometimes brown, apex of 2CUb brown; infuscate areas around base of vein 1M and below apex of vein 1-1A. Hind femur mostly dark brown, roughly basal 0.2 ventrally and 0.25 dorsally brownish orange. Ovipositor sheaths dark brown.</p><p><bold>Male.</bold> Essentially as in female. Body length 6.8 mm; fore wing length 5.6 mm; antenna broken.</p></tp:treatment-sec><tp:treatment-sec sec-type="diagnosis" id="SECID0EC5AK"><title>Diagnosis.</title><p><italic><tp:taxon-name><tp:taxon-name-part taxon-name-part-type="genus" reg="Aleiodes">Aleiodes</tp:taxon-name-part> <tp:taxon-name-part taxon-name-part-type="species" reg="lidiae">lidiae</tp:taxon-name-part></tp:taxon-name></italic> is most similar to <italic><tp:taxon-name><tp:taxon-name-part taxon-name-part-type="genus" reg="Aleiodes">A.</tp:taxon-name-part> <tp:taxon-name-part taxon-name-part-type="species" reg="gonodontivorus">gonodontivorus</tp:taxon-name-part></tp:taxon-name></italic>, but differing by having the hind femur mostly dark brown (Fig. <xref ref-type="fig" rid="F16">59</xref>) and conspicuous infuscate spots on the fore wing (Figs <xref ref-type="fig" rid="F16">59</xref>, <xref ref-type="fig" rid="F16">63</xref>). It also resembles <italic><tp:taxon-name><tp:taxon-name-part taxon-name-part-type="genus" reg="Aleiodes">A.</tp:taxon-name-part> <tp:taxon-name-part taxon-name-part-type="species" reg="andinus">andinus</tp:taxon-name-part></tp:taxon-name></italic>. The differences between these two species are discussed in the diagnosis given for <italic><tp:taxon-name><tp:taxon-name-part taxon-name-part-type="genus" reg="Aleiodes">A.</tp:taxon-name-part> <tp:taxon-name-part taxon-name-part-type="species" reg="andinus">andinus</tp:taxon-name-part></tp:taxon-name></italic>.</p></tp:treatment-sec><tp:treatment-sec sec-type="distribution" id="SECID0EAABK"><title>Distribution.</title><p>This species in known only from localities in Peru.</p></tp:treatment-sec><tp:treatment-sec sec-type="etymology" id="SECID0EFABK"><title>Etymology.</title><p>The name is an honorary patronym for our friend and fellow braconidologist, Lidia Sulca.</p></tp:treatment-sec></tp:taxon-treatment>
