# Supplementary material for: A revision of the Aleiodes bakeri (Brues) species subgroup of the A. seriatus species group with the descriptions of 18 new species from the Neotropical Region
Source: Zookeys. 2020 Aug 27;964:41–107. doi: 10.3897/zookeys.964.56131 (PMC7471132; doi:10.3897/zookeys.964.56131)
Supplement: XML Treatment for Aleiodes mabelae [file zookeys.964.56131-treatment15.xml]

<!DOCTYPE tp:taxon-treatment
  PUBLIC "-//TaxonX//DTD Taxonomic Treatment Publishing DTD v0 20100105//EN" "tax-treatment-NSO.dtd">
<tp:taxon-treatment xmlns:tp="http://www.plazi.org/taxpub"><tp:treatment-meta><kwd-group><label>Taxon classification</label><kwd><named-content xmlns:xlink="http://www.w3.org/1999/xlink" content-type="kingdom">Animalia</named-content></kwd><kwd><named-content xmlns:xlink="http://www.w3.org/1999/xlink" content-type="order">Hymenoptera</named-content></kwd><kwd><named-content xmlns:xlink="http://www.w3.org/1999/xlink" content-type="family">Braconidae</named-content></kwd></kwd-group><mixed-citation publication-type="journal"><person-group><name><surname>Shaw</surname><given-names>Scott R.</given-names></name><name><surname>Shimbori</surname><given-names>Eduardo M.</given-names></name><name><surname>Penteado-Dias</surname><given-names>Angélica M.</given-names></name></person-group><article-title>A revision of the <italic><tp:taxon-name><tp:taxon-name-part taxon-name-part-type="genus" reg="Aleiodes">Aleiodes</tp:taxon-name-part> <tp:taxon-name-part taxon-name-part-type="species" reg="bakeri">bakeri</tp:taxon-name-part></tp:taxon-name></italic> (Brues) species subgroup of the <italic><tp:taxon-name><tp:taxon-name-part taxon-name-part-type="genus" reg="Aleiodes">A.</tp:taxon-name-part> <tp:taxon-name-part taxon-name-part-type="species" reg="seriatus">seriatus</tp:taxon-name-part></tp:taxon-name></italic> species group with the descriptions of 18 new species from the Neotropical Region</article-title><source>Zookeys</source><day>27</day><month>8</month><year>2020</year><volume>964</volume><fpage>41</fpage><lpage>107</lpage><pub-id pub-id-type="doi">10.3897/zookeys.964.56131</pub-id></mixed-citation></tp:treatment-meta><tp:nomenclature><tp:taxon-name><object-id xmlns:xlink="http://www.w3.org/1999/xlink" content-type="arpha" xlink:type="simple">BE369670-F20B-56D2-BC18-0EA7002AF1BD</object-id>
              <tp:taxon-name-part taxon-name-part-type="genus" reg="Aleiodes">Aleiodes</tp:taxon-name-part>
              <tp:taxon-name-part taxon-name-part-type="species" reg="mabelae">mabelae</tp:taxon-name-part>
              <object-id xmlns:xlink="http://www.w3.org/1999/xlink" content-type="zoobank" xlink:type="simple">http://zoobank.org/70539E94-7397-4489-8377-CAB3FCEAFD8A</object-id>
            </tp:taxon-name><tp:taxon-authority>Shimbori &amp; Shaw</tp:taxon-authority><tp:taxon-status xmlns:xlink="http://www.w3.org/1999/xlink" xlink:type="simple">sp. nov.</tp:taxon-status><xref ref-type="fig" rid="F17">Figs 64</xref><xref ref-type="fig" rid="F17">, 65</xref></tp:nomenclature><tp:treatment-sec sec-type="type material" id="SECID0E2BBK"><title>Type material.</title><p>Holotype, female (<named-content xmlns:xlink="http://www.w3.org/1999/xlink" content-type="dwc:institutional_code" xlink:type="simple">MUSM</named-content>) “PERU: CUSCO, La Convención, Echarate, C. Segakiato. <named-content xmlns:xlink="http://www.w3.org/1999/xlink" content-type="dwc:verbatimCoordinates" xlink:type="simple"><named-content content-type="geo-json" specific-use="{&#34;type&#34;:&#34;Point&#34;,&#34;coordinates&#34;:[-73.249361,-11.760722]}" id="NCID0EJCBK" xlink:type="simple">11°45'38.6"S, 73°14'57.7"W</named-content></named-content> 908m. 01.ii.2011. M. Alvarado &amp; E Rázuri.”</p><p>Paratypes. 2 females (<named-content xmlns:xlink="http://www.w3.org/1999/xlink" content-type="dwc:institutional_code" xlink:type="simple">MUSM</named-content>) same as holotype except “28.ii.92011”; 1 female (<named-content xmlns:xlink="http://www.w3.org/1999/xlink" content-type="dwc:institutional_code" xlink:type="simple">MUSM</named-content>), same as holotype except “… C.C. Timpia. 72°49'34.56"/ 12°06'47.04" 519m. 20–21.x.2009. Light …”; 1 female (<named-content xmlns:xlink="http://www.w3.org/1999/xlink" content-type="dwc:institutional_code" xlink:type="simple">MUSM</named-content>) “PERU: JU, Satipo, San Andres, <named-content xmlns:xlink="http://www.w3.org/1999/xlink" content-type="dwc:verbatimCoordinates" xlink:type="simple"><named-content content-type="geo-json" specific-use="{&#34;type&#34;:&#34;Point&#34;,&#34;coordinates&#34;:[-74.686650,-11.330560]}" id="NCID0ECDBK" xlink:type="simple">11.33056S, 074.68665W</named-content></named-content>, 975 m. 24.x.2012; UV&amp;MV lights; E. Nearms &amp; S. Carbonel”; 1 male (<named-content xmlns:xlink="http://www.w3.org/1999/xlink" content-type="dwc:institutional_code" xlink:type="simple">MUSM</named-content>) “PERU: UC, Coronel Portillo, Puerto Alegre 19.vii.2008 <named-content xmlns:xlink="http://www.w3.org/1999/xlink" content-type="dwc:verbatimCoordinates" xlink:type="simple"><named-content content-type="geo-json" specific-use="{&#34;type&#34;:&#34;Point&#34;,&#34;coordinates&#34;:[-74.151389,-8.735278]}" id="NCID0EPDBK" xlink:type="simple">08°44'7"S, 74°09'5"W</named-content></named-content> 196m M. Alvarado; 1 male (<named-content xmlns:xlink="http://www.w3.org/1999/xlink" content-type="dwc:institutional_code" xlink:type="simple">MUSM</named-content>) “PERU: MD, Rio Los Amigos, CICRA, 270m 1–16.ix.2007 <named-content xmlns:xlink="http://www.w3.org/1999/xlink" content-type="dwc:verbatimCoordinates" xlink:type="simple"><named-content content-type="geo-json" specific-use="{&#34;type&#34;:&#34;Point&#34;,&#34;coordinates&#34;:[-70.100000,-12.568889]}" id="NCID0E3DBK" xlink:type="simple">12°34'8"S, 70°06'0"W</named-content></named-content> Manual collect. S. Carbonel”.</p></tp:treatment-sec><tp:treatment-sec sec-type="description" id="SECID0EBEBK"><title>Description.</title><p>Body length 6.9–7.5 mm. Fore wing length 6.1–6.8 mm.</p><p><bold><italic>Head.</italic></bold> In dorsal view eye length/temple 3.3–3.6. Eye height/head width 0.39–0.43. Eye height/minimum distance between eyes 1.1–1.2. <abbrev xmlns:xlink="http://www.w3.org/1999/xlink" xlink:title="diameter of lateral ocellus" id="ABBRID0ENEBK" xlink:type="simple">OD</abbrev>/<abbrev xmlns:xlink="http://www.w3.org/1999/xlink" xlink:title="distance between lateral ocelli" id="ABBRID0EREBK" xlink:type="simple">POL</abbrev> 2.0–2.7. <abbrev xmlns:xlink="http://www.w3.org/1999/xlink" xlink:title="diameter of lateral ocellus" id="ABBRID0EVEBK" xlink:type="simple">OD</abbrev>/<abbrev xmlns:xlink="http://www.w3.org/1999/xlink" xlink:title="distance between eye and lateral ocellus" id="ABBRID0EZEBK" xlink:type="simple">OOL</abbrev> 2.0–2.2. Frons weakly excavated. Frons lateral carina absent, or very weakly indicated. Occipital carina dorsally incomplete. Occiput in dorsal view nearly straight, not indented medially. Occipital carina not curved toward ocelli. Occipital carina ventrally meeting hypostomal carina. Mid-longitudinal crest at upper face present. Hypoclypeal depression/face width 0.31–0.35. Malar space/eye height 0.21–0.23. Face height/width 0.70–0.75. Clypeus height/width 0.63–0.69. Clypeus convex, granulate. Sculpture of head shiny granular-coriaceous. Face transversely rugose-striate, medially granular-coriaceous below crest.</p><p><bold><italic>Antenna.</italic></bold> Antennal segments 51–53. Antenna/body length 1.2. Scape/pedicel length 2.5–2.6. Length of first/second flagellomere 1.1–1.3. Fourth flagellomere length/apical width 1.6–1.7. Tip of apical segment of antenna pointed.</p><p><bold><italic>Mesosoma.</italic></bold> Length/height ~ 1.6. Width of mesoscutum/width of head 0.72–0.77. Mesoscutum length/width 1.0–1.1. Pronotal collar/vertex 0.7–0.8. Prescutellar sulcus with complete mid-longitudinal carina, and a few irregular and incomplete carinae laterally. Mesoscutum posterior border with distinct complete carina. Metanotum with complete mid-longitudinal carina, sometimes interrupted at middle. Metanotum mid-pit present, delimited by carinae. Mid-longitudinal carina of propodeum complete, sometimes irregular apically. Ventral mid-line of mesopleuron without sulcus anteriorly, shallow smooth sulcus present posteriorly; pit at ventral mid-line absent. Notauli weakly indicated anteriorly, indistinctly crenulate. Sternaulus weakly indicated anteriorly, rugose. Sculpture of mesosoma mostly granulate. Pronotum mostly smooth, granulate ventrally, pronotal groove entirely crenulate. Mesopleuron rugose below subalar groove. Subalar groove crenulate. Mid-posterior region of mesoscutum rugose, with a short mid-longitudinal carina posteriorly. Mesoscutellar trough weakly costate laterally. Metanotum mostly smooth, with one or two pairs of lateral carinae. Propodeum mostly granulate, rugose posteriorly.</p><p><bold><italic>Wings.</italic></bold> Fore wing: Stigma length/height 3.5–3.8. Vein r/2RS 0.75–0.85. Vein r/RS+Mb 1.0–1.2. Vein 3RSa/2RS 1.7–1.8. Vein 3RSa/2M 0.86–0.94. Vein 3RSa/3RSb 0.43–0.48. Vein 1CUa/1CUb 0.9–1.1. Vein 1CUa/2CUa 1.65–1.75. Vein 1cu-a vertical or weakly reclivous. Vein 1M nearly straight. Vein RS+Ma virtually straight. Vein M+CU virtually straight. Vein 1-1A nearly straight. Vein 1a absent. Second submarginal cell rectangular. Subbasal cell mostly glabrous, with sparse setae basally, a small setose patch at the infuscate region bellow vein 1CUa, and two or three irregular rows of short setae subapically above vein 1-1A. Basal cell evenly setose. Hind wing: Vein RS bent at basal 0.3, with vein r present. Marginal cell narrowest at base. Vein M+CU/1M 1.4–1.5. Vein M+CU/r-m 1.6–1.8. Vein m-cu present and pigmented, although not tubular. Vein m-cu position relative to vein r-m distinctly antefurcal. Vein 2-1A absent. Basal cell evenly and rather sparsely setose, with a small bare spot posteriorly.</p><p><bold><italic>Hind legs.</italic></bold> Femur length/width 4.7–5.1. Length of tibia/tarsi ~ 1.0. Length of basitarsus/tarsi 2–4 0.81–0.88. Sculpture of hind coxa dorsally shiny granular-coriaceous. Tarsal claws not pectinate.</p><p><bold><italic>Metasoma.</italic></bold><abbrev xmlns:xlink="http://www.w3.org/1999/xlink" xlink:title="metasomal tergite 1" id="ABBRID0EAGBK" xlink:type="simple">T1</abbrev> length/apical width 1.1–1.2. <abbrev xmlns:xlink="http://www.w3.org/1999/xlink" xlink:title="metasomal tergite 2" id="ABBRID0EEGBK" xlink:type="simple">T2</abbrev> length/apical width 0.8–0.9. <abbrev xmlns:xlink="http://www.w3.org/1999/xlink" xlink:title="metasomal tergite 3" id="ABBRID0EIGBK" xlink:type="simple">T3</abbrev> length/apical width 0.6–0.7. Mid-longitudinal carina extending until basal 0.5 of <abbrev xmlns:xlink="http://www.w3.org/1999/xlink" xlink:title="metasomal tergite 3" id="ABBRID0EMGBK" xlink:type="simple">T3</abbrev>. Metasoma sculpture <abbrev xmlns:xlink="http://www.w3.org/1999/xlink" xlink:title="metasomal tergite 1" id="ABBRID0EQGBK" xlink:type="simple">T1</abbrev> rugose, <abbrev xmlns:xlink="http://www.w3.org/1999/xlink" xlink:title="metasomal tergite 2" id="ABBRID0EUGBK" xlink:type="simple">T2</abbrev> and most of <abbrev xmlns:xlink="http://www.w3.org/1999/xlink" xlink:title="metasomal tergite 3" id="ABBRID0EYGBK" xlink:type="simple">T3</abbrev> striate-rugose, remainder metasoma smooth. Ovipositor sheath/hind basitarsus 0.36–0.56. Ovipositor sheaths relatively narrow and truncate at apex; apical point very short, in most specimens hardly visible.</p><p><bold><italic>Color</italic></bold> (Fig. <xref ref-type="fig" rid="F17">64</xref>). Brownish yellow. Antenna dark brown basally, gradually lightening toward yellow to light brown apex; scape ventrally lighter. Apex of hind tibia darker apically, varying from dark brown to only faintly darker; hind femur, and sometimes of mid femur, dark brown in some specimens. Tarsal claws brown. Wings tinged yellow; most veins yellow, infuscate spots at fore wing veins 1M/1CUa, r, apex of 1-1A and 2CUb, membrane around these veins distinctly infuscate; stigma mostly dark brown or entirely brownish yellow. Ovipositor sheaths dark brown.</p><fig id="F17" position="float" orientation="portrait"><object-id xmlns:xlink="http://www.w3.org/1999/xlink" content-type="doi" xlink:type="simple">10.3897/zookeys.964.56131.figures64-65</object-id><object-id xmlns:xlink="http://www.w3.org/1999/xlink" content-type="arpha" xlink:type="simple">488B0E52-A4C9-51C9-85F3-0F140B710650</object-id><label>Figures 64, 65.</label><caption><p><italic><tp:taxon-name><tp:taxon-name-part taxon-name-part-type="genus" reg="Aleiodes">Aleiodes</tp:taxon-name-part> <tp:taxon-name-part taxon-name-part-type="species" reg="mabelae">mabelae</tp:taxon-name-part></tp:taxon-name></italic> sp. nov. <bold>64</bold> lateral habitus <bold>65</bold> head, dorsal view showing interrupted occipital carina.</p></caption><graphic xmlns:xlink="http://www.w3.org/1999/xlink" xlink:href="zookeys-964-041-g017.jpg" position="float" orientation="portrait" xlink:type="simple" id="oo_446882.jpg"><uri content-type="original_file" xlink:type="simple">https://binary.pensoft.net/fig/446882</uri></graphic></fig><p><bold>Male.</bold> Essentially as in females with dark stigma and apex of hind femur and tibia dark brown. Body length 7.0 mm, fore wing length 5.5 mm; antenna broken, with 33+ segments.</p></tp:treatment-sec><tp:treatment-sec sec-type="diagnosis" id="SECID0EHIBK"><title>Diagnosis.</title><p><italic><tp:taxon-name><tp:taxon-name-part taxon-name-part-type="genus" reg="Aleiodes">Aleiodes</tp:taxon-name-part> <tp:taxon-name-part taxon-name-part-type="species" reg="mabelae">mabelae</tp:taxon-name-part></tp:taxon-name></italic> is similar to <italic><tp:taxon-name><tp:taxon-name-part taxon-name-part-type="genus" reg="Aleiodes">A.</tp:taxon-name-part> <tp:taxon-name-part taxon-name-part-type="species" reg="bakeri">bakeri</tp:taxon-name-part></tp:taxon-name></italic> in having the occipital carina interrupted mid-dorsally (Fig. <xref ref-type="fig" rid="F17">65</xref>), and the vein 1a absent from the fore wing. However, these two species are readily separated by the color of the antenna, which is dark brown basally in <italic><tp:taxon-name><tp:taxon-name-part taxon-name-part-type="genus" reg="Aleiodes">A.</tp:taxon-name-part> <tp:taxon-name-part taxon-name-part-type="species" reg="mabelae">mabelae</tp:taxon-name-part></tp:taxon-name></italic> (Fig. <xref ref-type="fig" rid="F17">64</xref>) but entirely brownish yellow in <italic><tp:taxon-name><tp:taxon-name-part taxon-name-part-type="genus" reg="Aleiodes">A.</tp:taxon-name-part> <tp:taxon-name-part taxon-name-part-type="species" reg="bakeri">bakeri</tp:taxon-name-part></tp:taxon-name></italic> (Figs <xref ref-type="fig" rid="F7">21</xref>, <xref ref-type="fig" rid="F7">22</xref>). Also, the longitudinal carina of the propodeum is complete in <italic><tp:taxon-name><tp:taxon-name-part taxon-name-part-type="genus" reg="Aleiodes">A.</tp:taxon-name-part> <tp:taxon-name-part taxon-name-part-type="species" reg="mabelae">mabelae</tp:taxon-name-part></tp:taxon-name></italic>, whereas it is incomplete in <italic><tp:taxon-name><tp:taxon-name-part taxon-name-part-type="genus" reg="Aleiodes">A.</tp:taxon-name-part> <tp:taxon-name-part taxon-name-part-type="species" reg="bakeri">bakeri</tp:taxon-name-part></tp:taxon-name></italic>.</p></tp:treatment-sec><tp:treatment-sec sec-type="comments" id="SECID0E6KBK"><title>Comments.</title><p>Specimens collected at higher elevations (~ 900–1000 m) have the stigma and all legs yellow, while specimens from lower elevations (~ 200–500 m) have the stigma mostly dark brown, and the apex of the hind tibia and femur dark brown.</p></tp:treatment-sec><tp:treatment-sec sec-type="distribution" id="SECID0EELBK"><title>Distribution.</title><p>This species is known only from localities in Peru.</p></tp:treatment-sec><tp:treatment-sec sec-type="etymology" id="SECID0EJLBK"><title>Etymology.</title><p>This species is named in honor to our friend, and fellow entomologist, Mabel Alvarado, collector of most of the type specimens of this new species.</p></tp:treatment-sec><tp:treatment-sec><!--Section generated to contain objects referenced in tp:taxon-treatment.--><fig id="F7" position="float" orientation="portrait"><object-id xmlns:xlink="http://www.w3.org/1999/xlink" content-type="doi" xlink:type="simple">10.3897/zookeys.964.56131.figures21-24</object-id><object-id xmlns:xlink="http://www.w3.org/1999/xlink" content-type="arpha" xlink:type="simple">B03C6113-8E29-5918-9A23-775EF1C88ECE</object-id><label>Figures 21–24.</label><caption><p><italic><tp:taxon-name><tp:taxon-name-part taxon-name-part-type="genus" reg="Aleiodes">Aleiodes</tp:taxon-name-part> <tp:taxon-name-part taxon-name-part-type="species" reg="bakeri">bakeri</tp:taxon-name-part></tp:taxon-name></italic> (Brues). <bold>21</bold> Holotype female, lateral view <bold>22</bold> non-type female, lateral view <bold>23</bold> wings <bold>24</bold> head, dorsal view.</p></caption><graphic xmlns:xlink="http://www.w3.org/1999/xlink" xlink:href="zookeys-964-041-g007.jpg" position="float" orientation="portrait" xlink:type="simple" id="oo_446872.jpg"><uri content-type="original_file" xlink:type="simple">https://binary.pensoft.net/fig/446872</uri></graphic></fig></tp:treatment-sec></tp:taxon-treatment>
