# Supplementary material for: A revision of the Aleiodes bakeri (Brues) species subgroup of the A. seriatus species group with the descriptions of 18 new species from the Neotropical Region
Source: Zookeys. 2020 Aug 27;964:41–107. doi: 10.3897/zookeys.964.56131 (PMC7471132; doi:10.3897/zookeys.964.56131)
Supplement: XML Treatment for Aleiodes maculosus [file zookeys.964.56131-treatment16.xml]

<!DOCTYPE tp:taxon-treatment
  PUBLIC "-//TaxonX//DTD Taxonomic Treatment Publishing DTD v0 20100105//EN" "tax-treatment-NSO.dtd">
<tp:taxon-treatment xmlns:tp="http://www.plazi.org/taxpub"><tp:treatment-meta><kwd-group><label>Taxon classification</label><kwd><named-content xmlns:xlink="http://www.w3.org/1999/xlink" content-type="kingdom">Animalia</named-content></kwd><kwd><named-content xmlns:xlink="http://www.w3.org/1999/xlink" content-type="order">Hymenoptera</named-content></kwd><kwd><named-content xmlns:xlink="http://www.w3.org/1999/xlink" content-type="family">Braconidae</named-content></kwd></kwd-group><mixed-citation publication-type="journal"><person-group><name><surname>Shaw</surname><given-names>Scott R.</given-names></name><name><surname>Shimbori</surname><given-names>Eduardo M.</given-names></name><name><surname>Penteado-Dias</surname><given-names>Angélica M.</given-names></name></person-group><article-title>A revision of the <italic><tp:taxon-name><tp:taxon-name-part taxon-name-part-type="genus" reg="Aleiodes">Aleiodes</tp:taxon-name-part> <tp:taxon-name-part taxon-name-part-type="species" reg="bakeri">bakeri</tp:taxon-name-part></tp:taxon-name></italic> (Brues) species subgroup of the <italic><tp:taxon-name><tp:taxon-name-part taxon-name-part-type="genus" reg="Aleiodes">A.</tp:taxon-name-part> <tp:taxon-name-part taxon-name-part-type="species" reg="seriatus">seriatus</tp:taxon-name-part></tp:taxon-name></italic> species group with the descriptions of 18 new species from the Neotropical Region</article-title><source>Zookeys</source><day>27</day><month>8</month><year>2020</year><volume>964</volume><fpage>41</fpage><lpage>107</lpage><pub-id pub-id-type="doi">10.3897/zookeys.964.56131</pub-id></mixed-citation></tp:treatment-meta><tp:nomenclature><tp:taxon-name><object-id xmlns:xlink="http://www.w3.org/1999/xlink" content-type="arpha" xlink:type="simple">FC821C3A-DA91-526C-B80C-5A0193A49EEF</object-id>
              <tp:taxon-name-part taxon-name-part-type="genus" reg="Aleiodes">Aleiodes</tp:taxon-name-part>
              <tp:taxon-name-part taxon-name-part-type="species" reg="maculosus">maculosus</tp:taxon-name-part>
              <object-id xmlns:xlink="http://www.w3.org/1999/xlink" content-type="zoobank" xlink:type="simple">http://zoobank.org/D8493855-F91E-49AB-A512-733343B00DFD</object-id>
            </tp:taxon-name><tp:taxon-authority>Shimbori &amp; Shaw</tp:taxon-authority><tp:taxon-status xmlns:xlink="http://www.w3.org/1999/xlink" xlink:type="simple">sp. nov.</tp:taxon-status><xref ref-type="fig" rid="F18">Figs 66–68</xref></tp:nomenclature><tp:treatment-sec sec-type="type material" id="SECID0E2MBK"><title>Type material.</title><p>Holotype, female (<named-content xmlns:xlink="http://www.w3.org/1999/xlink" content-type="dwc:institutional_code" xlink:type="simple">CNCI</named-content>) “BRAZIL, Encruzilhada, 980m, Bahia, XI.1975, M. Alvarenga”</p><p>Paratypes. 1 female (<named-content xmlns:xlink="http://www.w3.org/1999/xlink" content-type="dwc:institutional_code" xlink:type="simple">CNCI</named-content>), same as holotype; 2 males (<named-content xmlns:xlink="http://www.w3.org/1999/xlink" content-type="dwc:institutional_code" xlink:type="simple">DCBU</named-content> #s: 20789, 20793) “FAZ. CANCHIM SÃO CARLOS – SP luz 3.II.1984 A.S. Soares col.”; 1 male (<named-content xmlns:xlink="http://www.w3.org/1999/xlink" content-type="dwc:institutional_code" xlink:type="simple">DCBU</named-content> #20790), same data except “29.III.1985”; 1 male (<named-content xmlns:xlink="http://www.w3.org/1999/xlink" content-type="dwc:institutional_code" xlink:type="simple">DCBU</named-content> #20791), same data except “... cerrado, Varredura, 23.I.1981 N.W. Perioto col”; 1 male (<named-content xmlns:xlink="http://www.w3.org/1999/xlink" content-type="dwc:institutional_code" xlink:type="simple">DZUP</named-content>) “Fênix, PR, Brasil Res. Est. ITCF Arm. Luminosa 3.X.1986 Projeto PROFAUPAR”; 1 male (<named-content xmlns:xlink="http://www.w3.org/1999/xlink" content-type="dwc:institutional_code" xlink:type="simple">CNCI</named-content>) “Nova Teutonia <named-content xmlns:xlink="http://www.w3.org/1999/xlink" content-type="dwc:verbatimCoordinates" xlink:type="simple"><named-content content-type="geo-json" specific-use="{&#34;type&#34;:&#34;Point&#34;,&#34;coordinates&#34;:[-52.383333,-27.183333]}" id="NCID0EJOBK" xlink:type="simple">27°11'S, 52°23'W</named-content></named-content> Brazil, 300–500m 3-IX-1948 Fritz Plaumann.”</p></tp:treatment-sec><tp:treatment-sec sec-type="description" id="SECID0EOOBK"><title>Description.</title><p>Body length 8.0–8.1 mm. Fore wing length 6.4–6.9 mm.</p><p><bold><italic>Head</italic></bold> (Figs <xref ref-type="fig" rid="F18">67</xref>, <xref ref-type="fig" rid="F18">68</xref>). In dorsal view eye length/temple 4.6–5.0. Eye height/head width 0.39–0.43. Eye height/minimum distance between eyes 1.3. <abbrev xmlns:xlink="http://www.w3.org/1999/xlink" xlink:title="diameter of lateral ocellus" id="ABBRID0ECPBK" xlink:type="simple">OD</abbrev>/<abbrev xmlns:xlink="http://www.w3.org/1999/xlink" xlink:title="distance between lateral ocelli" id="ABBRID0EGPBK" xlink:type="simple">POL</abbrev> 5.5–6.5. <abbrev xmlns:xlink="http://www.w3.org/1999/xlink" xlink:title="diameter of lateral ocellus" id="ABBRID0EKPBK" xlink:type="simple">OD</abbrev>/<abbrev xmlns:xlink="http://www.w3.org/1999/xlink" xlink:title="distance between eye and lateral ocellus" id="ABBRID0EOPBK" xlink:type="simple">OOL</abbrev> 3.7–4.3. Frons excavated. Frons lateral carina present in addition to W-shaped carina. Occipital carina dorsally complete and nearly straight, or weakly bent mid-dorsally. Occiput in dorsal view nearly straight, not indented medially. Occipital carina (complete). Occipital carina ventrally nearly touching hypostomal carina. Mid-longitudinal crest at upper face present. Hypoclypeal depression/face width 0.35. Malar space/eye height 0.16–0.18. Face height/width 0.77. Clypeus height/width 0.67–0.69. Clypeus convex, granulate. Sculpture of head shiny granular-coriaceous. Face weakly rugose, with bulging granulate are above clypeus and below crest, transversely rugose-striate around median crest.</p><fig id="F18" position="float" orientation="portrait"><object-id xmlns:xlink="http://www.w3.org/1999/xlink" content-type="doi" xlink:type="simple">10.3897/zookeys.964.56131.figures66-68</object-id><object-id xmlns:xlink="http://www.w3.org/1999/xlink" content-type="arpha" xlink:type="simple">4F191AF0-8A22-5909-9E7E-F19E9B83A5CA</object-id><label>Figures 66–68.</label><caption><p><italic><tp:taxon-name><tp:taxon-name-part taxon-name-part-type="genus" reg="Aleiodes">Aleiodes</tp:taxon-name-part> <tp:taxon-name-part taxon-name-part-type="species" reg="maculosus">maculosus</tp:taxon-name-part></tp:taxon-name></italic> sp. nov. <bold>66</bold> lateral habitus <bold>67</bold> head and anterior mesosoma, dorsal view <bold>68</bold> head, anterior view.</p></caption><graphic xmlns:xlink="http://www.w3.org/1999/xlink" xlink:href="zookeys-964-041-g018.jpg" position="float" orientation="portrait" xlink:type="simple" id="oo_446883.jpg"><uri content-type="original_file" xlink:type="simple">https://binary.pensoft.net/fig/446883</uri></graphic></fig><p><bold><italic>Antenna.</italic></bold> Antennal segments 55. Antenna/body length 1.1. Scape/pedicel length 2.1. Length of first/second flagellomere 1.1. Fourth flagellomere length/apical width 1.9–2.0. Tip of apical segment of antenna nipple-shaped.</p><p><bold><italic>Mesosoma.</italic></bold> Length/height ~ 1.7. Width of mesoscutum/width of head 0.71–0.75. Mesoscutum length/width ~ 1.1. Pronotal collar/vertex 0.7–0.9. Prescutellar sulcus with complete median carina plus 3 pairs of distinct but weaker lateral carinae. Mesoscutum posterior border with distinct complete carina. Metanotum with mid-longitudinal carina complete, connecting to a carinate pit posteriorly, bisecting the posterior pit in paratype. Metanotum mid-pit present, delimited by carinae. Mid-longitudinal carina of propodeum complete. Ventral mid-line of mesopleuron set within shallow smooth sulcus; pit at ventral mid-line absent. Notauli weakly indicated anteriorly, indistinctly crenulate. Sternaulus absent. Sculpture of mesosoma mostly granulate. Pronotum rugose laterally, short subventral longitudinal carina present. Mesopleuron mostly rugose. Subalar groove crenulate. Mid-posterior region of mesoscutum rugose, with a short mid-longitudinal carina posteriorly. Mesoscutellar trough entirely costate. Metanotum mostly smooth and weakly crenulate. Propodeum mostly rugose.</p><p><bold><italic>Wings.</italic></bold> Fore wing: Stigma length/height 3.3–3.5. Vein r/2RS 1.0–1.1. Vein r/RS+Mb 1.2–1.3. Vein 3RSa/2RS 1.8–1.9. Vein 3RSa/2M 0.80–0.85. Vein 3RSa/3RSb 0.41–0.45. Vein 1CUa/1CUb 0.80–0.85. Vein 1CUa/2CUa 1.7. Vein 1cu-a weakly inclivous. Vein 1M weakly curved near middle. Vein RS+Ma sinuate. Vein M+CU virtually straight. Vein 1-1A very weakly sinuate apically. Vein 1a absent. Second submarginal cell trapezoidal. Subbasal cell glabrous, with two parallel rows of short setae subapically, and a narrow patch of setae just below vein 1CUa. Basal cell mostly setose but glabrous region just above vein M+CU. Hind wing: Vein RS Bent at basal 0.3, with vein r present. Marginal cell narrowest at base. Vein M+CU/1M 1.4–1.5. Vein M+CU/r-m 1.4. Vein m-cu present and tubular. Vein m-cu position relative to vein r-m interstitial, or antefurcal. Vein 2-1A absent. Basal cell evenly setose with a small bare spot posteriorly.</p><p><bold><italic>Hind legs.</italic></bold> Femur length/width 4.8–5.0. Length of tibia/tarsi ~ 1.0. Length of basitarsus/tarsi 2–4 0.65. Sculpture of hind coxa dorsally granulate. Tarsal claws pectinate basally.</p><p><bold><italic>Metasoma.</italic></bold><abbrev xmlns:xlink="http://www.w3.org/1999/xlink" xlink:title="metasomal tergite 1" id="ABBRID0ETRBK" xlink:type="simple">T1</abbrev> length/apical width 1.3–1.4. <abbrev xmlns:xlink="http://www.w3.org/1999/xlink" xlink:title="metasomal tergite 2" id="ABBRID0EXRBK" xlink:type="simple">T2</abbrev> length/apical width ~ 0.8. <abbrev xmlns:xlink="http://www.w3.org/1999/xlink" xlink:title="metasomal tergite 3" id="ABBRID0E2RBK" xlink:type="simple">T3</abbrev> length/apical width 0.5–0.6. Mid-longitudinal carina extending until basal 0.7 of <abbrev xmlns:xlink="http://www.w3.org/1999/xlink" xlink:title="metasomal tergite 3" id="ABBRID0E6RBK" xlink:type="simple">T3</abbrev>. Metasoma sculpture <abbrev xmlns:xlink="http://www.w3.org/1999/xlink" xlink:title="metasomal tergite 1" id="ABBRID0EDSBK" xlink:type="simple">T1</abbrev> rugose, <abbrev xmlns:xlink="http://www.w3.org/1999/xlink" xlink:title="metasomal tergite 2" id="ABBRID0EHSBK" xlink:type="simple">T2</abbrev> and most of <abbrev xmlns:xlink="http://www.w3.org/1999/xlink" xlink:title="metasomal tergite 3" id="ABBRID0ELSBK" xlink:type="simple">T3</abbrev> striate-rugose, or remainder terga granular-coriaceous. Ovipositor sheath/hind basitarsus ~ 0.4. Apex of ovipositor sheaths truncate; apical point absent.</p><p><bold><italic>Color</italic></bold> (Fig. <xref ref-type="fig" rid="F18">66</xref>). Body mottled pale yellow, orange and dark brown. Head pale yellow, clypeus and part of face just above clypeus brown, mandibles pale brown with dark brown teeth. Antenna yellow. Mesosoma mostly pale yellow except propodeum orange; dark brown markings at propleuron and pronotum anteriorly, mesopleuron below subalar groove and ventrally, posterior corners of mesoscutum, and scutellum; metanotum and part of metapleuron pale brown. Metasoma orange, pale yellow ventrally. Wings slightly infuscate, most veins dark brown, costal vein brownish orange, basal veins yellow; stigma mostly dark brown with both tips whitish yellow; tegula brown or dark brown. Legs with trochanter, trochantellus, tibia and tarsi 1–4 whitish yellow; coxae and femora dark brown, but light yellow at base; fifth tarsomeres yellow; exceptions: hind coxa mostly brown, hind tibia with apical 0.25 dark brown.</p><p><bold>Male.</bold> Very similar to female but fifth tarsomeres usually dark brown. Body length 7.1–7.9 mm, fore wing length 5.8–6.3; 49–52 antennomeres.</p></tp:treatment-sec><tp:treatment-sec sec-type="diagnosis" id="SECID0E5SBK"><title>Diagnosis.</title><p><italic><tp:taxon-name><tp:taxon-name-part taxon-name-part-type="genus" reg="Aleiodes">Aleiodes</tp:taxon-name-part> <tp:taxon-name-part taxon-name-part-type="species" reg="maculosus">maculosus</tp:taxon-name-part></tp:taxon-name></italic> can be easily distinguished by its mottled pale yellow, orange and dark brown body colors (Figs <xref ref-type="fig" rid="F18">66–68</xref>). It is most similar to <italic><tp:taxon-name><tp:taxon-name-part taxon-name-part-type="genus" reg="Aleiodes">A.</tp:taxon-name-part> <tp:taxon-name-part taxon-name-part-type="species" reg="brevicarina">brevicarina</tp:taxon-name-part></tp:taxon-name></italic>, but differs in having the fore coxa dark brown, stigma dark brown (Fig. <xref ref-type="fig" rid="F18">66</xref>), palpi yellow to pale brown (Figs <xref ref-type="fig" rid="F18">66</xref>, <xref ref-type="fig" rid="F18">68</xref>), face light yellow with mid-ventral brown spot which extends to clypeus and mandibles (Fig. <xref ref-type="fig" rid="F18">68</xref>), tegula infuscate (Fig. <xref ref-type="fig" rid="F18">67</xref>), and antenna entirely yellow (Fig. <xref ref-type="fig" rid="F18">66</xref>) (the antenna is basally dark brown in <italic><tp:taxon-name><tp:taxon-name-part taxon-name-part-type="genus" reg="Aleiodes">A.</tp:taxon-name-part> <tp:taxon-name-part taxon-name-part-type="species" reg="brevicarina">brevicarina</tp:taxon-name-part></tp:taxon-name></italic>). <italic><tp:taxon-name><tp:taxon-name-part taxon-name-part-type="genus" reg="Aleiodes">Aleiodes</tp:taxon-name-part> <tp:taxon-name-part taxon-name-part-type="species" reg="maculosus">maculosus</tp:taxon-name-part></tp:taxon-name></italic> has a complete longitudinal carina on the propodeum, whereas the propodeal carina of <italic><tp:taxon-name><tp:taxon-name-part taxon-name-part-type="genus" reg="Aleiodes">A.</tp:taxon-name-part> <tp:taxon-name-part taxon-name-part-type="species" reg="brevicarina">brevicarina</tp:taxon-name-part></tp:taxon-name></italic> is quite short, extending over less than half the length of the propodeum.</p></tp:treatment-sec><tp:treatment-sec sec-type="distribution" id="SECID0EXVBK"><title>Distribution.</title><p>This species is known only from localities in Brazil.</p></tp:treatment-sec><tp:treatment-sec sec-type="etymology" id="SECID0E3VBK"><title>Etymology.</title><p>The specific epithet <italic><tp:taxon-name><tp:taxon-name-part taxon-name-part-type="genus" reg="Aleiodes"/><tp:taxon-name-part taxon-name-part-type="species" reg="maculosus">maculosus</tp:taxon-name-part></tp:taxon-name></italic> is Latin for dappled or spotted, a reference to the mottled color pattern in this species (Figs <xref ref-type="fig" rid="F18">66–68</xref>).</p></tp:treatment-sec></tp:taxon-treatment>
