# Supplementary material for: A revision of the Aleiodes bakeri (Brues) species subgroup of the A. seriatus species group with the descriptions of 18 new species from the Neotropical Region
Source: Zookeys. 2020 Aug 27;964:41–107. doi: 10.3897/zookeys.964.56131 (PMC7471132; doi:10.3897/zookeys.964.56131)
Supplement: XML Treatment for Aleiodes nigristemmaticum [file zookeys.964.56131-treatment17.xml]

<!DOCTYPE tp:taxon-treatment
  PUBLIC "-//TaxonX//DTD Taxonomic Treatment Publishing DTD v0 20100105//EN" "tax-treatment-NSO.dtd">
<tp:taxon-treatment xmlns:tp="http://www.plazi.org/taxpub"><tp:treatment-meta><kwd-group><label>Taxon classification</label><kwd><named-content xmlns:xlink="http://www.w3.org/1999/xlink" content-type="kingdom">Animalia</named-content></kwd><kwd><named-content xmlns:xlink="http://www.w3.org/1999/xlink" content-type="order">Hymenoptera</named-content></kwd><kwd><named-content xmlns:xlink="http://www.w3.org/1999/xlink" content-type="family">Braconidae</named-content></kwd></kwd-group><mixed-citation publication-type="journal"><person-group><name><surname>Shaw</surname><given-names>Scott R.</given-names></name><name><surname>Shimbori</surname><given-names>Eduardo M.</given-names></name><name><surname>Penteado-Dias</surname><given-names>Angélica M.</given-names></name></person-group><article-title>A revision of the <italic><tp:taxon-name><tp:taxon-name-part taxon-name-part-type="genus" reg="Aleiodes">Aleiodes</tp:taxon-name-part> <tp:taxon-name-part taxon-name-part-type="species" reg="bakeri">bakeri</tp:taxon-name-part></tp:taxon-name></italic> (Brues) species subgroup of the <italic><tp:taxon-name><tp:taxon-name-part taxon-name-part-type="genus" reg="Aleiodes">A.</tp:taxon-name-part> <tp:taxon-name-part taxon-name-part-type="species" reg="seriatus">seriatus</tp:taxon-name-part></tp:taxon-name></italic> species group with the descriptions of 18 new species from the Neotropical Region</article-title><source>Zookeys</source><day>27</day><month>8</month><year>2020</year><volume>964</volume><fpage>41</fpage><lpage>107</lpage><pub-id pub-id-type="doi">10.3897/zookeys.964.56131</pub-id></mixed-citation></tp:treatment-meta><tp:nomenclature><tp:taxon-name><object-id xmlns:xlink="http://www.w3.org/1999/xlink" content-type="arpha" xlink:type="simple">205BE352-B441-58BD-AAFD-93989DFBBBA1</object-id>
              <tp:taxon-name-part taxon-name-part-type="genus" reg="Aleiodes">Aleiodes</tp:taxon-name-part>
              <tp:taxon-name-part taxon-name-part-type="species" reg="nigristemmaticum">nigristemmaticum</tp:taxon-name-part>
            </tp:taxon-name><tp:taxon-authority>(Enderlein, 1920)</tp:taxon-authority><xref ref-type="fig" rid="F19">Figs 69–72</xref><tp:nomenclature-citation-list><tp:nomenclature-citation><tp:taxon-name>
                  <tp:taxon-name-part taxon-name-part-type="genus" reg="Rhogas">Rhogas</tp:taxon-name-part> <tp:taxon-name-part taxon-name-part-type="species" reg="nigristemmaticum">nigristemmaticum</tp:taxon-name-part></tp:taxon-name><comment>Enderlein, 1920: 156.</comment></tp:nomenclature-citation><tp:nomenclature-citation><tp:taxon-name>
                  <tp:taxon-name-part taxon-name-part-type="genus" reg="Aleiodes">Aleiodes</tp:taxon-name-part> <tp:taxon-name-part taxon-name-part-type="species" reg="nigristemmaticum">nigristemmaticum</tp:taxon-name-part></tp:taxon-name><comment>: Marsh &amp; S.R. Shaw, 1998: 400. New combination, lectotype designation, and distribution.</comment></tp:nomenclature-citation></tp:nomenclature-citation-list></tp:nomenclature><tp:treatment-sec sec-type="type material" id="SECID0ERYBK"><title>Type material.</title><p>Lectotype, female. Mexico, Chiapas (<named-content xmlns:xlink="http://www.w3.org/1999/xlink" content-type="dwc:institutional_code" xlink:type="simple">PASW</named-content>). Examined by SRS (see Marsh and S.R. Shaw, 1998).</p></tp:treatment-sec><tp:treatment-sec sec-type="type material" id="SECID0E3YBK"><title>Non-type material examined.</title><p>In addition to the specimens studied by <xref ref-type="bibr" rid="B9">Marsh and S.R. Shaw (1998)</xref>, which were re-examined, the following specimens were studied: 1 female, BOLIVIA: Santa Cruz, Nuflo de Chavez, xi.1963 (<named-content xmlns:xlink="http://www.w3.org/1999/xlink" content-type="dwc:institutional_code" xlink:type="simple">CNCI</named-content>). 30 females, BRAZIL: Encruzilhada, 960m, light culls, xi.1972, M. Alvarenga (<named-content xmlns:xlink="http://www.w3.org/1999/xlink" content-type="dwc:institutional_code" xlink:type="simple">CNCI</named-content>). 1 female, BRAZIL: M. Gerais, Pedra Azul, xi.1972 (<named-content xmlns:xlink="http://www.w3.org/1999/xlink" content-type="dwc:institutional_code" xlink:type="simple">CNCI</named-content>). 15 females and 2 males, BRAZIL: Mato Grosso do Sul [MS], Aquidauana, <named-content xmlns:xlink="http://www.w3.org/1999/xlink" content-type="dwc:verbatimCoordinates" xlink:type="simple"><named-content content-type="geo-json" specific-use="{&#34;type&#34;:&#34;Point&#34;,&#34;coordinates&#34;:[-55.655833,-20.431667]}" id="NCID0EYZBK" xlink:type="simple">20°25'54"S, 55°39'21"W</named-content></named-content>, Malaise trap, 26.x.2011, Lamas &amp; Nihei cols. (<named-content xmlns:xlink="http://www.w3.org/1999/xlink" content-type="dwc:institutional_code" xlink:type="simple">DCBU</named-content>). 1 female, BRAZIL: Ceará [CE], Crato, Chapada do Araripe, <named-content xmlns:xlink="http://www.w3.org/1999/xlink" content-type="dwc:verbatimCoordinates" xlink:type="simple"><named-content content-type="geo-json" specific-use="{&#34;type&#34;:&#34;Point&#34;,&#34;coordinates&#34;:[-39.437917,-7.232222]}" id="NCID0EF1BK" xlink:type="simple">07°13'56"S, 39°26'16.5"W</named-content></named-content>, light trap, 10.ii.2013, A.S. Soares &amp; E.M. Shimbori cols. (<named-content xmlns:xlink="http://www.w3.org/1999/xlink" content-type="dwc:institutional_code" xlink:type="simple">DCBU</named-content>). 1 female, BRAZIL: Bahia [BA], Morro do Chapéu, Pq. Est. Morro do Chapéu, <named-content xmlns:xlink="http://www.w3.org/1999/xlink" content-type="dwc:verbatimCoordinates" xlink:type="simple"><named-content content-type="geo-json" specific-use="{&#34;type&#34;:&#34;Point&#34;,&#34;coordinates&#34;:[-41.331944,-11.412222]}" id="NCID0ES1BK" xlink:type="simple">11°24'44"S, 41°19'55"W</named-content></named-content>, light trap, 19.iv.2013 (<named-content xmlns:xlink="http://www.w3.org/1999/xlink" content-type="dwc:institutional_code" xlink:type="simple">DCBU</named-content>). 6 females and 3 males, BRAZIL: Piauí [PI], Coronel José Dias, PARNA Serra da Capivara, Pedra Furada, <named-content xmlns:xlink="http://www.w3.org/1999/xlink" content-type="dwc:verbatimCoordinates" xlink:type="simple"><named-content content-type="geo-json" specific-use="{&#34;type&#34;:&#34;Point&#34;,&#34;coordinates&#34;:[-42.548611,-8.836389]}" id="NCID0E61BK" xlink:type="simple">08°50'11"S, 42°32'55"W</named-content></named-content>, light trap, 20.iii.2013, A.S. Soares &amp; E.M. Shimbori cols. (<named-content xmlns:xlink="http://www.w3.org/1999/xlink" content-type="dwc:institutional_code" xlink:type="simple">DCBU</named-content>). 2 males, BRAZIL: Pernambuco [PE], Agrestina, Fazenda Amapá, 11–17.vi.1971, Exp[edition] ABC-<named-content xmlns:xlink="http://www.w3.org/1999/xlink" content-type="dwc:institutional_code" xlink:type="simple">MZUSP</named-content> (<named-content xmlns:xlink="http://www.w3.org/1999/xlink" content-type="dwc:institutional_code" xlink:type="simple">MZUSP</named-content>). 6 females, BRAZIL: Goiás [GO], Cabeceiras (Lagoa Formosa), 24–27.x.1964, Exp[edition] Dep. Zool. (<named-content xmlns:xlink="http://www.w3.org/1999/xlink" content-type="dwc:institutional_code" xlink:type="simple">MZUSP</named-content>). 5 females, BRAZIL: São Paulo [SP], Luiz Antônio, Mogi Guaçu River, light: 1 female, 27.iii.1987, L.A. Joaquim col., 1 female, 18.ii.1988, L.A. Joaquim col., 3 females, 2.iii.1994, A.S. Soares col. (<named-content xmlns:xlink="http://www.w3.org/1999/xlink" content-type="dwc:institutional_code" xlink:type="simple">DCBU</named-content>); 1 female, BRAZIL: São Paulo [SP], Caraguatatuba, 40m, (Res. Flor.), 2.iv.1962, K. Lenko col. (<named-content xmlns:xlink="http://www.w3.org/1999/xlink" content-type="dwc:institutional_code" xlink:type="simple">MZUSP</named-content>). 1 female, COLOMBIA: Vichada PNN, El Tupparo Bosque Sabana, <named-content xmlns:xlink="http://www.w3.org/1999/xlink" content-type="dwc:verbatimCoordinates" xlink:type="simple"><named-content content-type="geo-json" specific-use="{&#34;type&#34;:&#34;Point&#34;,&#34;coordinates&#34;:[-67.850000,5.350000]}" id="NCID0EI3BK" xlink:type="simple">5°21'N, 67°51'W</named-content></named-content>, 100m, Malaise, 15–19.vii.2000, W. Villalba leg. M511 (IHCB). 1 male, CUBA: Soledad, 25.ii.1925, Geo. Salt (<named-content xmlns:xlink="http://www.w3.org/1999/xlink" content-type="dwc:institutional_code" xlink:type="simple">CNCI</named-content>). 1 male, DOMINICAN REPUBLIC: La Vega Province, Bonao, 05.ix.1997, UV light, hotel courtyard, Baranowski R. (<named-content xmlns:xlink="http://www.w3.org/1999/xlink" content-type="dwc:institutional_code" xlink:type="simple">CNCI</named-content>). 1 female, REP. DOMINICANA: La Cumbre, 600m, L. Masner (<named-content xmlns:xlink="http://www.w3.org/1999/xlink" content-type="dwc:institutional_code" xlink:type="simple">CNCI</named-content>). 1 male, HONDURAS: Comayagua, along road north of Meambar, 13 December 1987, R.D. Cave, col. (<named-content xmlns:xlink="http://www.w3.org/1999/xlink" content-type="dwc:institutional_code" xlink:type="simple">UWIM</named-content>). 1 female, MEXICO: Chiapas, <named-content xmlns:xlink="http://www.w3.org/1999/xlink" content-type="dwc:verbatimCoordinates" xlink:type="simple"><named-content content-type="geo-json" specific-use="{&#34;type&#34;:&#34;Point&#34;,&#34;coordinates&#34;:[-91.783333,16.966667]}" id="NCID0EE4BK" xlink:type="simple">16°58'N, 91°47'W</named-content></named-content>, 6–9.xi.1978, J. Rawlins (<named-content xmlns:xlink="http://www.w3.org/1999/xlink" content-type="dwc:institutional_code" xlink:type="simple">CNCI</named-content>). 1 female, 2 males, VENEZUELA: Cagua Edo. Aragua, i.1974, light trap (<named-content xmlns:xlink="http://www.w3.org/1999/xlink" content-type="dwc:institutional_code" xlink:type="simple">UWIM</named-content>).</p></tp:treatment-sec><tp:treatment-sec sec-type="description" id="SECID0ET4BK"><title>Description of non-type specimens.</title><p>Body length 5.9–7.5 mm. Fore wing length 4.8–6.3 mm.</p><p><bold><italic>Head.</italic></bold> In dorsal view eye length/temple 3.0–4.0. Eye height/head width 0.39–0.44. Eye height/minimum distance between eyes 1.0–1.3. <abbrev xmlns:xlink="http://www.w3.org/1999/xlink" xlink:title="diameter of lateral ocellus" id="ABBRID0E64BK" xlink:type="simple">OD</abbrev>/<abbrev xmlns:xlink="http://www.w3.org/1999/xlink" xlink:title="distance between lateral ocelli" id="ABBRID0ED5BK" xlink:type="simple">POL</abbrev> 2.0–3.3. <abbrev xmlns:xlink="http://www.w3.org/1999/xlink" xlink:title="diameter of lateral ocellus" id="ABBRID0EH5BK" xlink:type="simple">OD</abbrev>/<abbrev xmlns:xlink="http://www.w3.org/1999/xlink" xlink:title="distance between eye and lateral ocellus" id="ABBRID0EL5BK" xlink:type="simple">OOL</abbrev> 2.0–2.8. Frons excavated. Frons lateral carina present. Occipital carina dorsally complete and nearly straight, or weakly bent mid-dorsally. Occiput in dorsal view nearly straight, not indented medially. Occipital carina ventrally meeting hypostomal carina. Mid-longitudinal crest at upper face present. Hypoclypeal depression/face width 0.33–0.36. Malar space/eye height 0.20–0.24. Face height/width 0.7–0.8. Clypeus height/width 0.7–0.8. Clypeus convex, granulate. Sculpture of head shiny granular-coriaceous. Face transversely rugose-striate at dorsal half, or mostly transversely rugose-striate, medially granular-coriaceous below crest.</p><p><bold><italic>Antenna.</italic></bold> Antennal segments 51–55. Antenna/body length ~ 1.2. Scape/pedicel length 1.8–1.9. Length of first/second flagellomere 1.1–1.2. Fourth flagellomere length/apical width 1.8–2.0. Tip of apical segment of antenna nipple-shaped.</p><p><bold><italic>Mesosoma.</italic></bold> Length/height 1.7–1.8. Width of mesoscutum/width of head 0.6–0.7. Mesoscutum length/width 1.0–1.2. Pronotal collar/vertex 0.6–0.9. Prescutellar sulcus with complete mid-longitudinal carina plus two or three pairs or lateral carinae more or less defined. Mesoscutum posterior border with distinct complete carina. Metanotum with mid-longitudinal carina present anteriorly. Metanotum mid-pit present, delimited by carinae. Mid-longitudinal carina of propodeum complete or nearly complete, usually irregular posteriorly. Ventral mid-line of mesopleuron set within smooth sulcus; pit at ventral mid-line absent, or weakly indicated. Notauli weakly indicated anteriorly, indistinctly crenulate. Sternaulus absent. Sculpture of mesosoma mostly granulate. Pronotum mostly rugose-costate laterally, short subventral longitudinal carina present. Mesopleuron rugose centrally and anteriorly. Subalar groove sparsely crenulate. Mid-posterior region of mesoscutum rugose, with a short mid-longitudinal carina posteriorly. Mesoscutellar trough entirely costate. Metanotum mostly smooth, with one or two pairs of lateral carinae. Propodeum rugose posteriorly, or mostly rugose.</p><p><bold><italic>Wings.</italic></bold> Fore wing: Stigma length/height 3.1–3.4. Vein r/2RS 0.9–1.1. Vein r/RS+Mb 1.2–1.5. Vein 3RSa/2RS 1.3–1.6. Vein 3RSa/2M 0.76–0.85. Vein 3RSa/3RSb 0.36–0.44. Vein 1CUa/1CUb 0.8–0.9. Vein 1CUa/2CUa 1.4–1.8. Vein 1cu-a weakly inclivous, or nearly vertical. Vein 1M weakly curved basally. Vein RS+Ma distinctly curved. Vein M+CU virtually straight. Vein 1-1A very weakly sinuate apically. Vein 1a absent. Second submarginal cell trapezoidal. Subbasal cell glabrous, with two parallel rows of short setae subapically, and a narrow patch of setae just below vein 1CUa, very few scattered setae may be present medially. Basal cell mostly evenly setose, sparsely setose posteriorly, with a bare spot posteriorly. Hind wing: Vein RS bent at basal 0.3, with vein r present. Marginal cell narrowest at base. Vein M+CU/1M 1.3–1.6. Vein M+CU/r-m 1.2–1.7. Vein m-cu present, spectral. Vein m-cu position relative to vein r-m antefurcal, or nearly interstitial. Vein 2-1A absent. Basal cell evenly, rather sparsely setose, posteriorly with small bare area.</p><p><bold><italic>Hind legs.</italic></bold> Femur length/width 5.3–5.6. Length of tibia/tarsi 0.9–1.0. Length of basitarsus/tarsi 2–4 0.7–0.8. Sculpture of hind coxa dorsally granulate. Tarsal claws not pectinate.</p><p><bold><italic>Metasoma.</italic></bold><abbrev xmlns:xlink="http://www.w3.org/1999/xlink" xlink:title="metasomal tergite 1" id="ABBRID0ES6BK" xlink:type="simple">T1</abbrev> length/apical width 1.1–1.3. <abbrev xmlns:xlink="http://www.w3.org/1999/xlink" xlink:title="metasomal tergite 2" id="ABBRID0EW6BK" xlink:type="simple">T2</abbrev> length/apical width 0.8–0.9. <abbrev xmlns:xlink="http://www.w3.org/1999/xlink" xlink:title="metasomal tergite 3" id="ABBRID0E16BK" xlink:type="simple">T3</abbrev> length/apical width 0.5–0.7. Mid-longitudinal carina extending until basal 0.7 of <abbrev xmlns:xlink="http://www.w3.org/1999/xlink" xlink:title="metasomal tergite 3" id="ABBRID0E56BK" xlink:type="simple">T3</abbrev>. Metasoma sculpture <abbrev xmlns:xlink="http://www.w3.org/1999/xlink" xlink:title="metasomal tergite 1" id="ABBRID0ECACK" xlink:type="simple">T1</abbrev>, <abbrev xmlns:xlink="http://www.w3.org/1999/xlink" xlink:title="metasomal tergite 2" id="ABBRID0EGACK" xlink:type="simple">T2</abbrev> and basal 0.7 of <abbrev xmlns:xlink="http://www.w3.org/1999/xlink" xlink:title="metasomal tergite 3" id="ABBRID0EKACK" xlink:type="simple">T3</abbrev> rugose-costate, remainder terga granular-coriaceous. Ovipositor sheath/hind basitarsus 0.3–0.5. Apex of ovipositor sheaths truncate; apical point absent.</p><p><bold><italic>Color</italic></bold> (Figs <xref ref-type="fig" rid="F19">69–72</xref>). Body entirely pale yellow to brownish yellow (variation among specimens); antenna varying from mostly yellow to entirely dark brown, usually dark brown basally gradually lighter to apically pale yellow, but commonly darker at apex (lighter only at middle); scape yellow or honey yellow with brown lateral stripe, pedicel brown or dark brown. Wings hyaline, veins and stigma yellow, but vein r and 1M darker, stigma rarely with a nearly central infuscate dot. Legs mostly brownish yellow, usually trochanter and trochantellus slightly lighter and femur slightly darker than remainder legs; all fifth tarsomeres mostly brown, darker than remainder tarsi.</p><fig id="F19" position="float" orientation="portrait"><object-id xmlns:xlink="http://www.w3.org/1999/xlink" content-type="doi" xlink:type="simple">10.3897/zookeys.964.56131.figures69-72</object-id><object-id xmlns:xlink="http://www.w3.org/1999/xlink" content-type="arpha" xlink:type="simple">026E8A3A-7095-54DA-B594-3B93925A8738</object-id><label>Figures 69–72.</label><caption><p><italic><tp:taxon-name><tp:taxon-name-part taxon-name-part-type="genus" reg="Aleiodes">Aleiodes</tp:taxon-name-part> <tp:taxon-name-part taxon-name-part-type="species" reg="nigristemmaticum">nigristemmaticum</tp:taxon-name-part></tp:taxon-name></italic> (Enderlein). <bold>69</bold> Lateral habitus <bold>70</bold> head, dorsal view <bold>71</bold> wings <bold>72</bold> mesosoma and propodeum, dorsal view.</p></caption><graphic xmlns:xlink="http://www.w3.org/1999/xlink" xlink:href="zookeys-964-041-g019.jpg" position="float" orientation="portrait" xlink:type="simple" id="oo_446884.jpg"><uri content-type="original_file" xlink:type="simple">https://binary.pensoft.net/fig/446884</uri></graphic></fig><p><bold>Male.</bold> Essentially as in female. Body length 5.5–7.0 mm; fore wing length 4.3–5.4 mm; antenna with 48–50 segments.</p></tp:treatment-sec><tp:treatment-sec sec-type="diagnosis" id="SECID0E4BCK"><title>Diagnosis.</title><p>Traditionally this very common and widespread species has been recognized by the predominantly yellow body color, yellow stigma, and sharply contrasting black ocellar triangle (hence the name <italic><tp:taxon-name><tp:taxon-name-part taxon-name-part-type="genus" reg="Aleiodes"/><tp:taxon-name-part taxon-name-part-type="species" reg="nigristemmaticum">nigristemmaticum</tp:taxon-name-part></tp:taxon-name></italic>) (Figs <xref ref-type="fig" rid="F19">69</xref>, <xref ref-type="fig" rid="F19">70</xref>). The following characters are also useful for distinguishing this species from others treated in this paper: fore wing vein r approximately as long as 2RS and shorter than 3RSa, second submarginal cell trapezoidal (Fig. <xref ref-type="fig" rid="F19">71</xref>); antenna brown basally, gradually lightening to light brown apically, scape and pedicel mostly honey yellow with brown lateral stripe (Fig. <xref ref-type="fig" rid="F19">69</xref>); fourth flagellomere 1.8–1.9 × longer than wide; occiput not receding mid-dorsally (Fig. <xref ref-type="fig" rid="F19">70</xref>); fifth tarsomeres darker than remainder of tarsi in all legs (Fig. <xref ref-type="fig" rid="F19">69</xref>).</p></tp:treatment-sec><tp:treatment-sec sec-type="biology" id="SECID0EFDCK"><title>Biology.</title><p>Parasitoid of <italic><tp:taxon-name><tp:taxon-name-part taxon-name-part-type="genus" reg="Mocis">Mocis</tp:taxon-name-part> <tp:taxon-name-part taxon-name-part-type="species" reg="latipes">latipes</tp:taxon-name-part></tp:taxon-name></italic> (Guenée.) and <italic><tp:taxon-name><tp:taxon-name-part taxon-name-part-type="genus" reg="Mocis">Mocis</tp:taxon-name-part></tp:taxon-name></italic> spp (<tp:taxon-name><tp:taxon-name-part taxon-name-part-type="family">Erebidae</tp:taxon-name-part></tp:taxon-name>, <tp:taxon-name><tp:taxon-name-part taxon-name-part-type="subfamily">Erebinae</tp:taxon-name-part></tp:taxon-name>), mostly feeding on grasses (<tp:taxon-name><tp:taxon-name-part taxon-name-part-type="family">Poaceae</tp:taxon-name-part></tp:taxon-name>), including several crops. Additional details regarding biological information are given by <xref ref-type="bibr" rid="B9">Marsh and S.R. Shaw (1998)</xref>.</p></tp:treatment-sec><tp:treatment-sec sec-type="distribution" id="SECID0EQECK"><title>Distribution.</title><p>USA (Florida and Mississippi); Mexico; Honduras; Cuba; Costa Rica; Venezuela; Peru, Brazil, Bolivia, Ecuador, Dominican Republic, Panama, Puerto Rico, Honduras, Colombia, and Suriname. Its widespread distribution may be a reflection of the distribution and pest status of the host, which feeds on grasses, as well as crops such as corn and rice. This species is recorded from Florida to Southern Brazil.</p></tp:treatment-sec><ref-list><ref id="B9"><mixed-citation xmlns:xlink="http://www.w3.org/1999/xlink" xlink:type="simple"><person-group><name name-style="western"><surname>Marsh</surname><given-names>PM</given-names></name><name name-style="western"><surname>Shaw</surname><given-names>SR</given-names></name></person-group> (<year>1998</year>) <article-title>Revision of North American <italic><tp:taxon-name><tp:taxon-name-part taxon-name-part-type="genus">Aleiodes</tp:taxon-name-part></tp:taxon-name></italic> Wesmael (Part 3): the <italic><tp:taxon-name><tp:taxon-name-part taxon-name-part-type="genus"/><tp:taxon-name-part taxon-name-part-type="species">seriatus</tp:taxon-name-part></tp:taxon-name></italic> (Herrich-Schaeffer) species-group.</article-title><source>Proceedings of the Entomological Society of Washington</source><volume>100</volume>: <fpage>395</fpage>–<lpage>408</lpage>. <ext-link xlink:type="simple" ext-link-type="uri" xlink:href="https://www.biodiversitylibrary.org/page/16150249">https://www.biodiversitylibrary.org/page/16150249</ext-link></mixed-citation></ref></ref-list></tp:taxon-treatment>
