# Supplementary material for: A revision of the Aleiodes bakeri (Brues) species subgroup of the A. seriatus species group with the descriptions of 18 new species from the Neotropical Region
Source: Zookeys. 2020 Aug 27;964:41–107. doi: 10.3897/zookeys.964.56131 (PMC7471132; doi:10.3897/zookeys.964.56131)
Supplement: XML Treatment for Aleiodes ovatus [file zookeys.964.56131-treatment18.xml]

<!DOCTYPE tp:taxon-treatment
  PUBLIC "-//TaxonX//DTD Taxonomic Treatment Publishing DTD v0 20100105//EN" "tax-treatment-NSO.dtd">
<tp:taxon-treatment xmlns:tp="http://www.plazi.org/taxpub"><tp:treatment-meta><kwd-group><label>Taxon classification</label><kwd><named-content xmlns:xlink="http://www.w3.org/1999/xlink" content-type="kingdom">Animalia</named-content></kwd><kwd><named-content xmlns:xlink="http://www.w3.org/1999/xlink" content-type="order">Hymenoptera</named-content></kwd><kwd><named-content xmlns:xlink="http://www.w3.org/1999/xlink" content-type="family">Braconidae</named-content></kwd></kwd-group><mixed-citation publication-type="journal"><person-group><name><surname>Shaw</surname><given-names>Scott R.</given-names></name><name><surname>Shimbori</surname><given-names>Eduardo M.</given-names></name><name><surname>Penteado-Dias</surname><given-names>Angélica M.</given-names></name></person-group><article-title>A revision of the <italic><tp:taxon-name><tp:taxon-name-part taxon-name-part-type="genus" reg="Aleiodes">Aleiodes</tp:taxon-name-part> <tp:taxon-name-part taxon-name-part-type="species" reg="bakeri">bakeri</tp:taxon-name-part></tp:taxon-name></italic> (Brues) species subgroup of the <italic><tp:taxon-name><tp:taxon-name-part taxon-name-part-type="genus" reg="Aleiodes">A.</tp:taxon-name-part> <tp:taxon-name-part taxon-name-part-type="species" reg="seriatus">seriatus</tp:taxon-name-part></tp:taxon-name></italic> species group with the descriptions of 18 new species from the Neotropical Region</article-title><source>Zookeys</source><day>27</day><month>8</month><year>2020</year><volume>964</volume><fpage>41</fpage><lpage>107</lpage><pub-id pub-id-type="doi">10.3897/zookeys.964.56131</pub-id></mixed-citation></tp:treatment-meta><tp:nomenclature><tp:taxon-name><object-id xmlns:xlink="http://www.w3.org/1999/xlink" content-type="arpha" xlink:type="simple">F91B5843-7CE6-50AB-A315-C04B06C33AC0</object-id>
              <tp:taxon-name-part taxon-name-part-type="genus" reg="Aleiodes">Aleiodes</tp:taxon-name-part>
              <tp:taxon-name-part taxon-name-part-type="species" reg="ovatus">ovatus</tp:taxon-name-part>
              <object-id xmlns:xlink="http://www.w3.org/1999/xlink" content-type="zoobank" xlink:type="simple">http://zoobank.org/5E0F8CE2-4982-4F19-BAF5-FE78706B0537</object-id>
            </tp:taxon-name><tp:taxon-authority>Shimbori &amp; Shaw</tp:taxon-authority><tp:taxon-status xmlns:xlink="http://www.w3.org/1999/xlink" xlink:type="simple">sp. nov.</tp:taxon-status><xref ref-type="fig" rid="F20">Figs 73–75</xref></tp:nomenclature><tp:treatment-sec sec-type="type material" id="SECID0ECGCK"><title>Type material.</title><p>Holotype, female (UEFS #33424) “Brasil, BA, Seabra, <named-content xmlns:xlink="http://www.w3.org/1999/xlink" content-type="dwc:verbatimCoordinates" xlink:type="simple"><named-content content-type="geo-json" specific-use="{&#34;type&#34;:&#34;Point&#34;,&#34;coordinates&#34;:[-41.733333,-12.450000]}" id="NCID0ELGCK" xlink:type="simple">12°27'S, 41°44'W</named-content></named-content> 15.XI.2007 Leg. Alvim, E.”</p><p>Paratypes. 2 females, 1 male (UEFS #s:33396, 33406, 33404), same as holotype; 1 male (<named-content xmlns:xlink="http://www.w3.org/1999/xlink" content-type="dwc:institutional_code" xlink:type="simple">DCBU</named-content> #20792) “FAZ. CANCHIM SÃO CARLOS – SP luz 11.II.1983 A.S. Soares col.”</p></tp:treatment-sec><tp:treatment-sec sec-type="description" id="SECID0EXGCK"><title>Description.</title><p><bold><italic>Body</italic></bold> length 6.8–7.0 mm. Fore wing length 5.9–6.3 mm.</p><p><bold><italic>Head.</italic></bold> In dorsal view eye length/temple 4.2–4.5. Eye height/head width 0.43–0.45. Eye height/minimum distance between eyes 1.4–1.5. <abbrev xmlns:xlink="http://www.w3.org/1999/xlink" xlink:title="diameter of lateral ocellus" id="ABBRID0EJHCK" xlink:type="simple">OD</abbrev>/<abbrev xmlns:xlink="http://www.w3.org/1999/xlink" xlink:title="distance between lateral ocelli" id="ABBRID0ENHCK" xlink:type="simple">POL</abbrev> 2.9–3.1. Ocelli exceptionally large, <abbrev xmlns:xlink="http://www.w3.org/1999/xlink" xlink:title="diameter of lateral ocellus" id="ABBRID0ERHCK" xlink:type="simple">OD</abbrev>/<abbrev xmlns:xlink="http://www.w3.org/1999/xlink" xlink:title="distance between eye and lateral ocellus" id="ABBRID0EVHCK" xlink:type="simple">OOL</abbrev> 3.7–4.6 (Fig. <xref ref-type="fig" rid="F20">74</xref>). Frons excavated. Frons lateral carina present. Occipital carina dorsally complete and nearly straight. Occiput in dorsal view nearly straight, not indented medially. Occipital carina ventrally meeting hypostomal carina. Mid-longitudinal crest at upper face present. Hypoclypeal depression/face width 0.35. Malar space/eye height 0.16–0.17. Face height/width 0.83–0.86. Clypeus height/width 0.6–0.7. Clypeus convex, granulate. Sculpture of head mostly shiny granulate, vertex granulate-rugose, frons shiny granular-coriaceous. Face mostly transversely rugose-striate, granulate medially.</p><p><bold><italic>Antenna.</italic></bold> Antennal segments 54. Antenna/body length 1.3. Scape/pedicel length 2.0. Length of first/second flagellomere 1.2–1.3. Fourth flagellomere length/apical width 1.7. Tip of apical flagellomere pointed.</p><p><bold><italic>Mesosoma.</italic></bold> Length/height ~ 1.7. Width of mesoscutum/width of head 0.67–0.72. Mesoscutum length/width ~ 1.1. Pronotal collar/vertex 0.7–0.8. Prescutellar sulcus with 5–7 distinct carinae. Mesoscutum posterior border with distinct complete carina. Metanotum with mid-longitudinal carina present anteriorly, with carinate pit mid-posteriorly. Metanotum mid-pit present, delimited by carinae. Mid-longitudinal carina of propodeum present at basal 0.7, absent posteriorly. Ventral mid-line of mesopleuron set within shallow smooth sulcus; pit at ventral mid-line weakly indicated. Notauli present anteriorly, shallowly and weakly crenulate. Sternaulus absent. Sculpture of mesosoma mostly granulate. Pronotum rugose laterally, short subventral longitudinal carina present. Mesopleuron mostly rugose. Subalar groove crenulate. Mid-posterior region of mesoscutum rugose with long and irregular mid-longitudinal carina. Mesoscutellar trough entirely costate. Metanotum mostly smooth and weakly crenulate. Propodeum mostly rugose.</p><p><bold><italic>Wings</italic></bold> (Fig. <xref ref-type="fig" rid="F20">75</xref>). Fore wing: Stigma length/height 3.3. Vein r/2RS 0.9–1.0. Vein r/RS+Mb 1.2–1.3. Vein 3RSa/2RS 1.6–1.7. Vein 3RSa/2M 0.85–0.89. Vein 3RSa/3RSb 0.41–0.45. Vein 1CUa/1CUb 0.9–1.0. Vein 1CUa/2CUa 1.9–2.0. Vein 1cu-a weakly inclivous. Vein 1M weakly curved basally. Vein RS+Ma sinuate. Vein M+CU virtually straight. Vein 1-1A weakly sinuate at apex. Vein 1a absent. Second submarginal cell trapezoidal. Subbasal cell glabrous, with two parallel rows of short setae subapically, and a narrow patch of setae just below vein 1CUa. Basal cell mostly evenly setose, sparsely setose posteriorly. Hind wing: Vein RS Bent at basal 0.3, with vein r present. Marginal cell narrowest at base. Vein M+CU/1M 1.6–1.7. Vein M+CU/r-m 1.3–1.4. Vein m-cu present and pigmented, although not tubular. Vein m-cu position relative to vein r-m postfurcal, or interstitial. Vein 2-1A absent. Basal cell evenly, rather sparsely setose, posteriorly with small bare area.</p><p><bold><italic>Hind legs.</italic></bold> Femur length/width 4.8–5.0. Length of tibia/tarsi 0.9–1.0. Length of basitarsus/tarsi 2–4 ~ 0.7. Sculpture of hind coxa dorsally mostly shiny granular-coriaceous, finely striate apically. Tarsal claws pectinate basally.</p><p><bold><italic>Metasoma.</italic></bold><abbrev xmlns:xlink="http://www.w3.org/1999/xlink" xlink:title="metasomal tergite 1" id="ABBRID0EEJCK" xlink:type="simple">T1</abbrev> length/apical width ~ 1.3. <abbrev xmlns:xlink="http://www.w3.org/1999/xlink" xlink:title="metasomal tergite 2" id="ABBRID0EIJCK" xlink:type="simple">T2</abbrev> length/apical width 0.8–1.0. <abbrev xmlns:xlink="http://www.w3.org/1999/xlink" xlink:title="metasomal tergite 3" id="ABBRID0EMJCK" xlink:type="simple">T3</abbrev> length/apical width 0.6–0.7. Mid-longitudinal carina extending until basal ~ 0.7 of <abbrev xmlns:xlink="http://www.w3.org/1999/xlink" xlink:title="metasomal tergite 3" id="ABBRID0EQJCK" xlink:type="simple">T3</abbrev>. Metasoma sculpture <abbrev xmlns:xlink="http://www.w3.org/1999/xlink" xlink:title="metasomal tergite 1" id="ABBRID0EUJCK" xlink:type="simple">T1</abbrev>, <abbrev xmlns:xlink="http://www.w3.org/1999/xlink" xlink:title="metasomal tergite 2" id="ABBRID0EYJCK" xlink:type="simple">T2</abbrev>, and basal ~ 0.7 of <abbrev xmlns:xlink="http://www.w3.org/1999/xlink" xlink:title="metasomal tergite 3" id="ABBRID0E3JCK" xlink:type="simple">T3</abbrev> rugose-costate, remainder metasoma smooth. Ovipositor sheath/hind basitarsus 0.25–0.40. Apex of ovipositor sheaths truncate and narrow; apical point absent.</p><p><bold><italic>Color</italic></bold> (Figs <xref ref-type="fig" rid="F20">73–75</xref>). Brownish orange. Head light yellow with a dark brown spot dorsally from stemmaticum and along occipital carina on vertex (Fig. <xref ref-type="fig" rid="F20">74</xref>), and a brown spot on face, covering clypeus and part of face on each side of the clypeus; palpi dark brown. Antenna brown basally, lightening to light yellow medially, then darkening to brown apex. Pronotum mostly pale yellow except laterally brownish orange; anterior corner of mesopleuron pale yellow; propleuron mostly brown with light yellow borders. Legs with trochanter, trochantellus, most of tibia, and tarsomeres 1–4 whitish yellow; all fifth tarsi dark brown; all tibiae dark brown apically, dark region smaller in frontal and mid legs; hind trochanter and trochantellus with brown lateral spots. Wings weakly tinged brown, veins and stigma brown; fore wing with an infuscate oval spot around junction of veins 1M and 1CU (Fig. <xref ref-type="fig" rid="F20">75</xref>). Ovipositor sheaths black.</p><p><bold>Male.</bold> Essentially as in female. Body length 6.8–7.0 mm, fore wing length 5.5 mm.</p></tp:treatment-sec><tp:treatment-sec sec-type="diagnosis" id="SECID0EXKCK"><title>Diagnosis.</title><p><italic><tp:taxon-name><tp:taxon-name-part taxon-name-part-type="genus" reg="Aleiodes">Aleiodes</tp:taxon-name-part> <tp:taxon-name-part taxon-name-part-type="species" reg="ovatus">ovatus</tp:taxon-name-part></tp:taxon-name></italic> is similar to <italic><tp:taxon-name><tp:taxon-name-part taxon-name-part-type="genus" reg="Aleiodes">A.</tp:taxon-name-part> <tp:taxon-name-part taxon-name-part-type="species" reg="brevicarina">brevicarina</tp:taxon-name-part></tp:taxon-name></italic> and <italic><tp:taxon-name><tp:taxon-name-part taxon-name-part-type="genus" reg="Aleiodes">A.</tp:taxon-name-part> <tp:taxon-name-part taxon-name-part-type="species" reg="maculosus">maculosus</tp:taxon-name-part></tp:taxon-name></italic> in having a whitish yellow hind tibia with dark brown apex (as in Figs <xref ref-type="fig" rid="F9">29</xref>, <xref ref-type="fig" rid="F18">66</xref>, <xref ref-type="fig" rid="F20">73</xref>). <italic><tp:taxon-name><tp:taxon-name-part taxon-name-part-type="genus" reg="Aleiodes">Aleiodes</tp:taxon-name-part> <tp:taxon-name-part taxon-name-part-type="species" reg="ovatus">ovatus</tp:taxon-name-part></tp:taxon-name></italic> can be distinguished from both species by the oval infuscate spot on fore wing (Fig. <xref ref-type="fig" rid="F20">75</xref>). In the other two species dark coloration is present only along the veins (Figs <xref ref-type="fig" rid="F9">32</xref>, <xref ref-type="fig" rid="F18">66</xref>) and does not form a large spot. Also distinctive for <italic><tp:taxon-name><tp:taxon-name-part taxon-name-part-type="genus" reg="Aleiodes">A.</tp:taxon-name-part> <tp:taxon-name-part taxon-name-part-type="species" reg="ovatus">ovatus</tp:taxon-name-part></tp:taxon-name></italic> is the mostly light yellow head with a dark brown vertex (except for orbits) (Fig. <xref ref-type="fig" rid="F20">74</xref>), whereas in <italic><tp:taxon-name><tp:taxon-name-part taxon-name-part-type="genus" reg="Aleiodes">A.</tp:taxon-name-part> <tp:taxon-name-part taxon-name-part-type="species" reg="brevicarina">brevicarina</tp:taxon-name-part></tp:taxon-name></italic> and <italic><tp:taxon-name><tp:taxon-name-part taxon-name-part-type="genus" reg="Aleiodes">A.</tp:taxon-name-part> <tp:taxon-name-part taxon-name-part-type="species" reg="maculosus">maculosus</tp:taxon-name-part></tp:taxon-name></italic> the vertex does not have any dark brown markings (Figs <xref ref-type="fig" rid="F9">30</xref>, <xref ref-type="fig" rid="F18">67</xref>).</p><fig id="F20" position="float" orientation="portrait"><object-id xmlns:xlink="http://www.w3.org/1999/xlink" content-type="doi" xlink:type="simple">10.3897/zookeys.964.56131.figures73-75</object-id><object-id xmlns:xlink="http://www.w3.org/1999/xlink" content-type="arpha" xlink:type="simple">F7D929FB-8F29-571C-B2E9-94937B7E1DB1</object-id><label>Figures 73–75.</label><caption><p><italic><tp:taxon-name><tp:taxon-name-part taxon-name-part-type="genus" reg="Aleiodes">Aleiodes</tp:taxon-name-part> <tp:taxon-name-part taxon-name-part-type="species" reg="ovatus">ovatus</tp:taxon-name-part></tp:taxon-name></italic> sp. nov. <bold>73</bold> lateral habitus <bold>74</bold> head and anterior mesosoma, dorsal view <bold>75</bold> wings.</p></caption><graphic xmlns:xlink="http://www.w3.org/1999/xlink" xlink:href="zookeys-964-041-g020.jpg" position="float" orientation="portrait" xlink:type="simple" id="oo_446885.jpg"><uri content-type="original_file" xlink:type="simple">https://binary.pensoft.net/fig/446885</uri></graphic></fig></tp:treatment-sec><tp:treatment-sec sec-type="distribution" id="SECID0EMPCK"><title>Distribution.</title><p>This species is known only from localities in Brazil.</p></tp:treatment-sec><tp:treatment-sec sec-type="etymology" id="SECID0ERPCK"><title>Etymology.</title><p>The name <italic><tp:taxon-name><tp:taxon-name-part taxon-name-part-type="genus" reg="Aleiodes"/><tp:taxon-name-part taxon-name-part-type="species" reg="ovatus">ovatus</tp:taxon-name-part></tp:taxon-name></italic> is Latin for oval or egg-shaped, being a reference to the distinctive oval marking on the fore wing in this species (Fig. <xref ref-type="fig" rid="F21">77</xref>).</p></tp:treatment-sec><tp:treatment-sec><!--Section generated to contain objects referenced in tp:taxon-treatment.--><fig id="F9" position="float" orientation="portrait"><object-id xmlns:xlink="http://www.w3.org/1999/xlink" content-type="doi" xlink:type="simple">10.3897/zookeys.964.56131.figures29-32</object-id><object-id xmlns:xlink="http://www.w3.org/1999/xlink" content-type="arpha" xlink:type="simple">2057B334-37B0-55CD-B4B9-436B9B4208E7</object-id><label>Figures 29–32.</label><caption><p><italic><tp:taxon-name><tp:taxon-name-part taxon-name-part-type="genus" reg="Aleiodes">Aleiodes</tp:taxon-name-part> <tp:taxon-name-part taxon-name-part-type="species" reg="brevicarina">brevicarina</tp:taxon-name-part></tp:taxon-name></italic> sp. nov. <bold>29</bold> lateral habitus <bold>30</bold> head, dorsal view <bold>31</bold> hind wing close-up basally <bold>32</bold> wings medially.</p></caption><graphic xmlns:xlink="http://www.w3.org/1999/xlink" xlink:href="zookeys-964-041-g009.jpg" position="float" orientation="portrait" xlink:type="simple" id="oo_446874.jpg"><uri content-type="original_file" xlink:type="simple">https://binary.pensoft.net/fig/446874</uri></graphic></fig><fig id="F18" position="float" orientation="portrait"><object-id xmlns:xlink="http://www.w3.org/1999/xlink" content-type="doi" xlink:type="simple">10.3897/zookeys.964.56131.figures66-68</object-id><object-id xmlns:xlink="http://www.w3.org/1999/xlink" content-type="arpha" xlink:type="simple">4F191AF0-8A22-5909-9E7E-F19E9B83A5CA</object-id><label>Figures 66–68.</label><caption><p><italic><tp:taxon-name><tp:taxon-name-part taxon-name-part-type="genus" reg="Aleiodes">Aleiodes</tp:taxon-name-part> <tp:taxon-name-part taxon-name-part-type="species" reg="maculosus">maculosus</tp:taxon-name-part></tp:taxon-name></italic> sp. nov. <bold>66</bold> lateral habitus <bold>67</bold> head and anterior mesosoma, dorsal view <bold>68</bold> head, anterior view.</p></caption><graphic xmlns:xlink="http://www.w3.org/1999/xlink" xlink:href="zookeys-964-041-g018.jpg" position="float" orientation="portrait" xlink:type="simple" id="oo_446883.jpg"><uri content-type="original_file" xlink:type="simple">https://binary.pensoft.net/fig/446883</uri></graphic></fig><fig id="F21" position="float" orientation="portrait"><object-id xmlns:xlink="http://www.w3.org/1999/xlink" content-type="doi" xlink:type="simple">10.3897/zookeys.964.56131.figures76-78</object-id><object-id xmlns:xlink="http://www.w3.org/1999/xlink" content-type="arpha" xlink:type="simple">3432697D-03EE-552C-9FCA-1199FBE85D96</object-id><label>Figures 76–78.</label><caption><p><italic><tp:taxon-name><tp:taxon-name-part taxon-name-part-type="genus" reg="Aleiodes">Aleiodes</tp:taxon-name-part> <tp:taxon-name-part taxon-name-part-type="species" reg="santarosensis">santarosensis</tp:taxon-name-part></tp:taxon-name></italic> sp. nov. <bold>76</bold> lateral habitus <bold>77</bold> head, dorsal view <bold>78</bold> wings.</p></caption><graphic xmlns:xlink="http://www.w3.org/1999/xlink" xlink:href="zookeys-964-041-g021.jpg" position="float" orientation="portrait" xlink:type="simple" id="oo_446886.jpg"><uri content-type="original_file" xlink:type="simple">https://binary.pensoft.net/fig/446886</uri></graphic></fig></tp:treatment-sec></tp:taxon-treatment>
