# Supplementary material for: A revision of the Aleiodes bakeri (Brues) species subgroup of the A. seriatus species group with the descriptions of 18 new species from the Neotropical Region
Source: Zookeys. 2020 Aug 27;964:41–107. doi: 10.3897/zookeys.964.56131 (PMC7471132; doi:10.3897/zookeys.964.56131)
Supplement: XML Treatment for Aleiodes santarosensis [file zookeys.964.56131-treatment19.xml]

<!DOCTYPE tp:taxon-treatment
  PUBLIC "-//TaxonX//DTD Taxonomic Treatment Publishing DTD v0 20100105//EN" "tax-treatment-NSO.dtd">
<tp:taxon-treatment xmlns:tp="http://www.plazi.org/taxpub"><tp:treatment-meta><kwd-group><label>Taxon classification</label><kwd><named-content xmlns:xlink="http://www.w3.org/1999/xlink" content-type="kingdom">Animalia</named-content></kwd><kwd><named-content xmlns:xlink="http://www.w3.org/1999/xlink" content-type="order">Hymenoptera</named-content></kwd><kwd><named-content xmlns:xlink="http://www.w3.org/1999/xlink" content-type="family">Braconidae</named-content></kwd></kwd-group><mixed-citation publication-type="journal"><person-group><name><surname>Shaw</surname><given-names>Scott R.</given-names></name><name><surname>Shimbori</surname><given-names>Eduardo M.</given-names></name><name><surname>Penteado-Dias</surname><given-names>Angélica M.</given-names></name></person-group><article-title>A revision of the <italic><tp:taxon-name><tp:taxon-name-part taxon-name-part-type="genus" reg="Aleiodes">Aleiodes</tp:taxon-name-part> <tp:taxon-name-part taxon-name-part-type="species" reg="bakeri">bakeri</tp:taxon-name-part></tp:taxon-name></italic> (Brues) species subgroup of the <italic><tp:taxon-name><tp:taxon-name-part taxon-name-part-type="genus" reg="Aleiodes">A.</tp:taxon-name-part> <tp:taxon-name-part taxon-name-part-type="species" reg="seriatus">seriatus</tp:taxon-name-part></tp:taxon-name></italic> species group with the descriptions of 18 new species from the Neotropical Region</article-title><source>Zookeys</source><day>27</day><month>8</month><year>2020</year><volume>964</volume><fpage>41</fpage><lpage>107</lpage><pub-id pub-id-type="doi">10.3897/zookeys.964.56131</pub-id></mixed-citation></tp:treatment-meta><tp:nomenclature><tp:taxon-name><object-id xmlns:xlink="http://www.w3.org/1999/xlink" content-type="arpha" xlink:type="simple">CDBEF121-A6EA-50A9-8C91-B340F12D616F</object-id>
              <tp:taxon-name-part taxon-name-part-type="genus" reg="Aleiodes">Aleiodes</tp:taxon-name-part>
              <tp:taxon-name-part taxon-name-part-type="species" reg="santarosensis">santarosensis</tp:taxon-name-part>
              <object-id xmlns:xlink="http://www.w3.org/1999/xlink" content-type="zoobank" xlink:type="simple">http://zoobank.org/0DB7477F-54D6-46EB-885E-410E5826A6F2</object-id>
            </tp:taxon-name><tp:taxon-authority>Shaw &amp; Shimbori</tp:taxon-authority><tp:taxon-status xmlns:xlink="http://www.w3.org/1999/xlink" xlink:type="simple">sp. nov.</tp:taxon-status><xref ref-type="fig" rid="F21">Figs 76–78</xref></tp:nomenclature><tp:treatment-sec sec-type="type material" id="SECID0ESRCK"><title>Type material.</title><p>Holotype, female (<named-content xmlns:xlink="http://www.w3.org/1999/xlink" content-type="dwc:institutional_code" xlink:type="simple">UWIM</named-content>) “Costa Rica, Guanacaste, Pr. Guan. Conservation Area Santa Rosa hdq. 200m lighttrap, 7-VII-1997 L. J. van der Ent.”</p><p>Paratypes. 4 females, 12 males (<named-content xmlns:xlink="http://www.w3.org/1999/xlink" content-type="dwc:institutional_code" xlink:type="simple">UWIM</named-content>), same as holotype; 2 females, 1 male (<named-content xmlns:xlink="http://www.w3.org/1999/xlink" content-type="dwc:institutional_code" xlink:type="simple">UWIM</named-content>), same data except “6.VII.1997”; 1 female, 2 males (<named-content xmlns:xlink="http://www.w3.org/1999/xlink" content-type="dwc:institutional_code" xlink:type="simple">UWIM</named-content>), same data except “27–30.VI.1997”; 1 male (<named-content xmlns:xlink="http://www.w3.org/1999/xlink" content-type="dwc:institutional_code" xlink:type="simple">UWIM</named-content>), same data, except “… at Dorms UV Light, 3 June 1995 Dadelahi, Prie, Zitani”; 1 female (<named-content xmlns:xlink="http://www.w3.org/1999/xlink" content-type="dwc:institutional_code" xlink:type="simple">INBIO</named-content>) “3km NO de Nacaome, 100m, P. N. Barra Honda, Prov. Guan. COSTA RICA, 3 a 30 mayo 1993 M. Reyes L-N 239000, 386000.”</p></tp:treatment-sec><tp:treatment-sec sec-type="description" id="SECID0EYSCK"><title>Description.</title><p>Body length 6.8–8.3 mm. Fore wing length 6.0–6.9 mm.</p><p><bold><italic>Head</italic></bold> (Fig. <xref ref-type="fig" rid="F21">77</xref>). In dorsal view eye length/temple 4.9–6.3. Eye height/head width 0.42–0.44. Eye height/minimum distance between eyes 1.3–1.4. <abbrev xmlns:xlink="http://www.w3.org/1999/xlink" xlink:title="diameter of lateral ocellus" id="ABBRID0EITCK" xlink:type="simple">OD</abbrev>/<abbrev xmlns:xlink="http://www.w3.org/1999/xlink" xlink:title="distance between lateral ocelli" id="ABBRID0EMTCK" xlink:type="simple">POL</abbrev> 3.8–5.2. <abbrev xmlns:xlink="http://www.w3.org/1999/xlink" xlink:title="diameter of lateral ocellus" id="ABBRID0EQTCK" xlink:type="simple">OD</abbrev>/<abbrev xmlns:xlink="http://www.w3.org/1999/xlink" xlink:title="distance between eye and lateral ocellus" id="ABBRID0EUTCK" xlink:type="simple">OOL</abbrev> 2.9–3.8. Frons excavated. Frons lateral carina absent. Occipital carina dorsally complete and nearly straight. Occiput in dorsal view nearly straight, not indented medially. Occipital carina ventrally meeting hypostomal carina. Mid-longitudinal crest at upper face present. Hypoclypeal depression/face width 0.35. Malar space/eye height 0.16. Face height/width 0.7. Clypeus height/width 0.75. Clypeus convex, granulate. Sculpture of head shiny granular-coriaceous. Face transversely rugose-striate around median crest.</p><p><bold><italic>Antenna.</italic></bold> Antennal segments 51–54. Antenna/body length 1.1–1.2. Scape/pedicel length 2.0–2.1. Length of first/second flagellomere 1.1–1.2. Fourth flagellomere length/apical width 1.4–1.6. Tip of apical flagellomere pointed.</p><p><bold><italic>Mesosoma.</italic></bold> Length/height ~ 1.6. Width of mesoscutum/width of head 0.7. Mesoscutum length/width 1.1–1.2. Pronotal collar/vertex 1.0–1.1. Prescutellar sulcus with 7–9 distinct carinae. Mesoscutum posterior border with distinct complete carina. Metanotum with mid-longitudinal carina complete, connecting to a carinate pit posteriorly. Metanotum mid-pit present, delimited by carinae. Mid-longitudinal carina of propodeum present at basal ~ 0.7, absent posteriorly. Ventral mid-line of mesopleuron set within shallow smooth sulcus; pit at ventral mid-line weakly indicated. Notauli weakly indicated anteriorly, indistinctly crenulate. Sternaulus weakly indicated anteriorly, rugose. Sculpture of mesosoma mostly granulate. Pronotum granulate ventrally, pronotal groove mostly crenulate, short subventral longitudinal carina present. Mesopleuron rugose below subalar groove. Subalar groove sparsely crenulate. Mid-posterior region of mesoscutum rugose, with a short mid-longitudinal carina posteriorly, with irregularly carinate notauli. Mesoscutellar trough entirely costate. Metanotum mostly smooth, with one or two pairs of lateral carinae. Propodeum mostly rugose.</p><p><bold><italic>Wings.</italic></bold> Fore wing: Stigma length/height 3.3–3.4. Vein r/2RS 1.25–1.45. Vein r/RS+Mb 1.2–1.6. Vein 3RSa/2RS ~ 1.7. Vein 3RSa/2M 0.85–0.89. Vein 3RSa/3RSb ~ 0.4. Vein 1CUa/1CUb 0.8–0.9. Vein 1CUa/2CUa 1.8–1.9. Vein 1cu-a inclivous. Vein 1M weakly curved basally, or weakly, evenly curved. Vein RS+Ma distinctly curved. Vein M+CU virtually straight. Vein 1-1A weakly sinuate at apex. Vein 1a absent. Second submarginal cell trapezoidal. Subbasal cell glabrous, with two parallel rows of short setae subapically. Basal cell mostly glabrous, setose below costal vein and around dark spot near vein 1M. Hind wing: Vein RS bent at basal 0.3, with vein r present. Marginal cell narrowest at base. Vein M+CU/1M 1.6–1.8. Vein M+CU/r-m 1.4. Vein m-cu present, spectral, or partly tubular. Vein m-cu position relative to vein r-m interstitial, or antefurcal. Vein 2-1A absent. Basal cell sparsely setose, bare posteriorly.</p><p><bold><italic>Hind legs.</italic></bold> Femur length/width 4.6. Length of tibia/tarsi ~ 0.9. Length of basitarsus/tarsi 2–4 ~ 0.7. Sculpture of hind coxa dorsally granulate. Tarsal claws not pectinate. Metasoma. <abbrev xmlns:xlink="http://www.w3.org/1999/xlink" xlink:title="metasomal tergite 1" id="ABBRID0EUUCK" xlink:type="simple">T1</abbrev> length/apical width ~ 1.1. <abbrev xmlns:xlink="http://www.w3.org/1999/xlink" xlink:title="metasomal tergite 2" id="ABBRID0EYUCK" xlink:type="simple">T2</abbrev> length/apical width ~ 0.8. <abbrev xmlns:xlink="http://www.w3.org/1999/xlink" xlink:title="metasomal tergite 3" id="ABBRID0E3UCK" xlink:type="simple">T3</abbrev> length/apical width 0.5–0.6. Mid-longitudinal carina extending until basal ~ 0.7 of <abbrev xmlns:xlink="http://www.w3.org/1999/xlink" xlink:title="metasomal tergite 3" id="ABBRID0EAVCK" xlink:type="simple">T3</abbrev>. Metasoma sculpture <abbrev xmlns:xlink="http://www.w3.org/1999/xlink" xlink:title="metasomal tergite 1" id="ABBRID0EEVCK" xlink:type="simple">T1</abbrev> rugose, <abbrev xmlns:xlink="http://www.w3.org/1999/xlink" xlink:title="metasomal tergite 2" id="ABBRID0EIVCK" xlink:type="simple">T2</abbrev> and most of <abbrev xmlns:xlink="http://www.w3.org/1999/xlink" xlink:title="metasomal tergite 3" id="ABBRID0EMVCK" xlink:type="simple">T3</abbrev> striate-rugose, or sculpture weaker at <abbrev xmlns:xlink="http://www.w3.org/1999/xlink" xlink:title="metasomal tergite 3" id="ABBRID0EQVCK" xlink:type="simple">T3</abbrev>, or remainder terga granular-coriaceous. Ovipositor sheath/hind basitarsus 0.42–0.54. Apex of ovipositor sheaths truncate; apical point absent.</p><p><bold><italic>Color.</italic></bold> Brownish yellow or brownish orange. Antenna entirely brownish yellow. Legs mostly brownish orange, tibia and tarsi whitish yellow except hind tibia gradually darkening from whitish yellow basally to brownish orange apically. Wings weakly tinged yellow, vein brownish yellow except fore wing veins 1M, 1CU, apex of 1-1A, 2CUb medially, r, and veins of second submarginal cell brown or dark brown. Ovipositor sheaths dark brown.</p><p><bold>Male.</bold> Essentially as in female. Body length 6.7–7.8 mm; fore wing length 5.3–6.0 mm; antenna with 49–52 segments.</p></tp:treatment-sec><tp:treatment-sec sec-type="diagnosis" id="SECID0E6VCK"><title>Diagnosis.</title><p><italic><tp:taxon-name><tp:taxon-name-part taxon-name-part-type="genus" reg="Aleiodes">Aleiodes</tp:taxon-name-part> <tp:taxon-name-part taxon-name-part-type="species" reg="santarosensis">santarosensis</tp:taxon-name-part></tp:taxon-name></italic> is a mainly brownish yellow species, with the whole antenna brownish yellow and whitish yellow tibia and tarsi 1–4 (Fig. <xref ref-type="fig" rid="F21">76</xref>). This is the only species in this study with tibia basally and tarsi 1–4 whitish yellow but without dark brown regions on apex of hind femur and tibia (Fig. <xref ref-type="fig" rid="F21">76</xref>). It is similar to <italic><tp:taxon-name><tp:taxon-name-part taxon-name-part-type="genus" reg="Aleiodes">A.</tp:taxon-name-part> <tp:taxon-name-part taxon-name-part-type="species" reg="brevicarina">brevicarina</tp:taxon-name-part></tp:taxon-name></italic>, from which is can be distinguished also by the large glabrous regions on the discal and basal cells of fore wing (Fig. <xref ref-type="fig" rid="F21">78</xref>). In contrast, these cells are mostly evenly setose in <italic><tp:taxon-name><tp:taxon-name-part taxon-name-part-type="genus" reg="Aleiodes">A.</tp:taxon-name-part> <tp:taxon-name-part taxon-name-part-type="species" reg="brevicarina">brevicarina</tp:taxon-name-part></tp:taxon-name></italic> (Fig. <xref ref-type="fig" rid="F9">32</xref>).</p><fig id="F21" position="float" orientation="portrait"><object-id xmlns:xlink="http://www.w3.org/1999/xlink" content-type="doi" xlink:type="simple">10.3897/zookeys.964.56131.figures76-78</object-id><object-id xmlns:xlink="http://www.w3.org/1999/xlink" content-type="arpha" xlink:type="simple">3432697D-03EE-552C-9FCA-1199FBE85D96</object-id><label>Figures 76–78.</label><caption><p><italic><tp:taxon-name><tp:taxon-name-part taxon-name-part-type="genus" reg="Aleiodes">Aleiodes</tp:taxon-name-part> <tp:taxon-name-part taxon-name-part-type="species" reg="santarosensis">santarosensis</tp:taxon-name-part></tp:taxon-name></italic> sp. nov. <bold>76</bold> lateral habitus <bold>77</bold> head, dorsal view <bold>78</bold> wings.</p></caption><graphic xmlns:xlink="http://www.w3.org/1999/xlink" xlink:href="zookeys-964-041-g021.jpg" position="float" orientation="portrait" xlink:type="simple" id="oo_446886.jpg"><uri content-type="original_file" xlink:type="simple">https://binary.pensoft.net/fig/446886</uri></graphic></fig></tp:treatment-sec><tp:treatment-sec sec-type="distribution" id="SECID0EUYCK"><title>Distribution.</title><p>Known only from localities in northwest Costa Rica.</p></tp:treatment-sec><tp:treatment-sec sec-type="etymology" id="SECID0EZYCK"><title>Etymology.</title><p>The name <italic><tp:taxon-name><tp:taxon-name-part taxon-name-part-type="genus" reg="Aleiodes"/><tp:taxon-name-part taxon-name-part-type="species" reg="santarosensis">santarosensis</tp:taxon-name-part></tp:taxon-name></italic> refers to Santa Rosa National Park in Guanacaste Province of northwest Costa Rica, the type-locality of this species.</p></tp:treatment-sec><tp:treatment-sec><!--Section generated to contain objects referenced in tp:taxon-treatment.--><fig id="F9" position="float" orientation="portrait"><object-id xmlns:xlink="http://www.w3.org/1999/xlink" content-type="doi" xlink:type="simple">10.3897/zookeys.964.56131.figures29-32</object-id><object-id xmlns:xlink="http://www.w3.org/1999/xlink" content-type="arpha" xlink:type="simple">2057B334-37B0-55CD-B4B9-436B9B4208E7</object-id><label>Figures 29–32.</label><caption><p><italic><tp:taxon-name><tp:taxon-name-part taxon-name-part-type="genus" reg="Aleiodes">Aleiodes</tp:taxon-name-part> <tp:taxon-name-part taxon-name-part-type="species" reg="brevicarina">brevicarina</tp:taxon-name-part></tp:taxon-name></italic> sp. nov. <bold>29</bold> lateral habitus <bold>30</bold> head, dorsal view <bold>31</bold> hind wing close-up basally <bold>32</bold> wings medially.</p></caption><graphic xmlns:xlink="http://www.w3.org/1999/xlink" xlink:href="zookeys-964-041-g009.jpg" position="float" orientation="portrait" xlink:type="simple" id="oo_446874.jpg"><uri content-type="original_file" xlink:type="simple">https://binary.pensoft.net/fig/446874</uri></graphic></fig></tp:treatment-sec></tp:taxon-treatment>
