# Supplementary material for: A revision of the Aleiodes bakeri (Brues) species subgroup of the A. seriatus species group with the descriptions of 18 new species from the Neotropical Region
Source: Zookeys. 2020 Aug 27;964:41–107. doi: 10.3897/zookeys.964.56131 (PMC7471132; doi:10.3897/zookeys.964.56131)
Supplement: XML Treatment for Aleiodes taurus [file zookeys.964.56131-treatment20.xml]

<!DOCTYPE tp:taxon-treatment
  PUBLIC "-//TaxonX//DTD Taxonomic Treatment Publishing DTD v0 20100105//EN" "tax-treatment-NSO.dtd">
<tp:taxon-treatment xmlns:tp="http://www.plazi.org/taxpub"><tp:treatment-meta><kwd-group><label>Taxon classification</label><kwd><named-content xmlns:xlink="http://www.w3.org/1999/xlink" content-type="kingdom">Animalia</named-content></kwd><kwd><named-content xmlns:xlink="http://www.w3.org/1999/xlink" content-type="order">Hymenoptera</named-content></kwd><kwd><named-content xmlns:xlink="http://www.w3.org/1999/xlink" content-type="family">Braconidae</named-content></kwd></kwd-group><mixed-citation publication-type="journal"><person-group><name><surname>Shaw</surname><given-names>Scott R.</given-names></name><name><surname>Shimbori</surname><given-names>Eduardo M.</given-names></name><name><surname>Penteado-Dias</surname><given-names>Angélica M.</given-names></name></person-group><article-title>A revision of the <italic><tp:taxon-name><tp:taxon-name-part taxon-name-part-type="genus" reg="Aleiodes">Aleiodes</tp:taxon-name-part> <tp:taxon-name-part taxon-name-part-type="species" reg="bakeri">bakeri</tp:taxon-name-part></tp:taxon-name></italic> (Brues) species subgroup of the <italic><tp:taxon-name><tp:taxon-name-part taxon-name-part-type="genus" reg="Aleiodes">A.</tp:taxon-name-part> <tp:taxon-name-part taxon-name-part-type="species" reg="seriatus">seriatus</tp:taxon-name-part></tp:taxon-name></italic> species group with the descriptions of 18 new species from the Neotropical Region</article-title><source>Zookeys</source><day>27</day><month>8</month><year>2020</year><volume>964</volume><fpage>41</fpage><lpage>107</lpage><pub-id pub-id-type="doi">10.3897/zookeys.964.56131</pub-id></mixed-citation></tp:treatment-meta><tp:nomenclature><tp:taxon-name><object-id xmlns:xlink="http://www.w3.org/1999/xlink" content-type="arpha" xlink:type="simple">44F22E98-800C-52F4-8218-8470B50EA2D3</object-id>
              <tp:taxon-name-part taxon-name-part-type="genus" reg="Aleiodes">Aleiodes</tp:taxon-name-part>
              <tp:taxon-name-part taxon-name-part-type="species" reg="taurus">taurus</tp:taxon-name-part>
              <object-id xmlns:xlink="http://www.w3.org/1999/xlink" content-type="zoobank" xlink:type="simple">http://zoobank.org/EE216129-501C-4DFA-B1AD-DBD764182066</object-id>
            </tp:taxon-name><tp:taxon-authority>Shimbori &amp; Penteado-Dias</tp:taxon-authority><tp:taxon-status xmlns:xlink="http://www.w3.org/1999/xlink" xlink:type="simple">sp. nov.</tp:taxon-status><xref ref-type="fig" rid="F22">Figs 79–84</xref></tp:nomenclature><tp:treatment-sec sec-type="type material" id="SECID0EW1CK"><title>Type material.</title><p>Holotype, female (<named-content xmlns:xlink="http://www.w3.org/1999/xlink" content-type="dwc:institutional_code" xlink:type="simple">DCBU</named-content> #21814) “FAZ. CANCHIM SÃO CARLOS – SP luz, MATA, 19.X.1982 A.S. Soares col.”</p></tp:treatment-sec><tp:treatment-sec sec-type="description" id="SECID0EB2CK"><title>Description.</title><p>Body length 7.7 mm. Fore wing length 6.4 mm.</p><p><bold><italic>Head</italic></bold> (Fig. <xref ref-type="fig" rid="F22">80</xref>). In dorsal view eye length/temple 3.4–3.9. Eye height/head width 0.4. Eye height/minimum distance between eyes 1.1–1.2. <abbrev xmlns:xlink="http://www.w3.org/1999/xlink" xlink:title="diameter of lateral ocellus" id="ABBRID0ER2CK" xlink:type="simple">OD</abbrev>/<abbrev xmlns:xlink="http://www.w3.org/1999/xlink" xlink:title="distance between lateral ocelli" id="ABBRID0EV2CK" xlink:type="simple">POL</abbrev> 2.2–2.5. <abbrev xmlns:xlink="http://www.w3.org/1999/xlink" xlink:title="diameter of lateral ocellus" id="ABBRID0EZ2CK" xlink:type="simple">OD</abbrev>/<abbrev xmlns:xlink="http://www.w3.org/1999/xlink" xlink:title="distance between eye and lateral ocellus" id="ABBRID0E42CK" xlink:type="simple">OOL</abbrev> 2.4–2.8. Frons excavated. Frons lateral carina present in addition to W-shaped carina. Occipital carina dorsally complete and nearly straight. Occiput in dorsal view nearly straight, not indented medially. Occipital carina ventrally meeting hypostomal carina. Mid-longitudinal crest at upper face present. Hypoclypeal depression/face width 0.37. Malar space/eye height 0.19. Face height/width 0.75. Clypeus height/width ~ 0.6. Clypeus convex, granulate. Sculpture of head vertex coarsely granulate, frons rugose. Face transversely rugose-striate at dorsal half, granulate medially.</p><p><bold><italic>Antenna.</italic></bold> Antennal segments 30+ (antenna broken). Antenna/body length? (antenna broken). Scape/pedicel length 2.6. Length of first/second flagellomere 1.2. Fourth flagellomere length/apical width 1.7. Tip of apical segment of antenna missing.</p><p><bold><italic>Mesosoma.</italic></bold> Length/height ~ 1.6. Width of mesoscutum/width of head 0.74. Mesoscutum length/width ~ 1.0. Pronotal collar/vertex 0.8. Prescutellar sulcus with entirely costate, lateral carina oblique and nearly reaching anterior border. Mesoscutum posterior border with distinct complete carina. Metanotum with complete mid-longitudinal carina, carinate posterior pit bisected by carina. Metanotum mid-pit present, delimited by carinae. Mid-longitudinal carina of propodeum present and basal 0.5 or less. Ventral mid-line of mesopleuron set within shallow smooth sulcus; pit at ventral mid-line present, shallow. Notauli present anteriorly, shallowly and weakly crenulate. Sternaulus weakly indicated anteriorly, rugose. Sculpture of mesosoma mostly granulate. Pronotum rugose laterally, pronotal groove crenulate laterally, with two parallel subventral carinae. Mesopleuron rugose below subalar groove. Subalar groove sparsely crenulate. Mid-posterior region of mesoscutum rugose, with a short mid-longitudinal carina posteriorly. Mesoscutellar trough entirely costate. Metanotum costate. Propodeum mostly rugose.</p><p><bold><italic>Wings.</italic></bold> Fore wing: Stigma length/height 3.4. Vein r/2RS 1.5. Vein r/RS+Mb 1.4. Vein 3RSa/2RS 2.1. Vein 3RSa/2M 0.9. Vein 3RSa/3RSb 0.44. Vein 1CUa/1CUb 1.0. Vein 1CUa/2CUa 1.9. Vein 1cu-a nearly vertical. Vein 1M weakly curved basally. Vein RS+Ma distinctly curved. Vein M+CU virtually straight. Vein 1-1A nearly straight. Vein 1a absent. Second submarginal cell rectangular, slightly widening toward apex. Subbasal cell glabrous, with two parallel rows of short setae subapically, and a narrow patch of setae just below vein 1CUa. Basal cell with more or less large glabrous region posteriorly, sometimes with sparse setae; costal and apical regions evenly setose. Hind wing: Vein RS bent at basal 0.3, with vein r present. Marginal cell narrowest at base. Vein M+CU/1M 1.5. Vein M+CU/r-m 1.5. Vein m-cu present, spectral. Vein m-cu position relative to vein r-m just antefurcal. Vein 2-1A absent. Basal cell sparsely setose, bare posteriorly.</p><p><bold><italic>Hind legs.</italic></bold> Femur length/width 5.2. Length of tibia/tarsi ~ 0.9. Length of basitarsus/tarsi 2–4 0.65. Sculpture of hind coxa dorsally mostly shiny granular-coriaceous, finely striate apically. Tarsal claws not pectinate.</p><p><bold><italic>Metasoma.</italic></bold><abbrev xmlns:xlink="http://www.w3.org/1999/xlink" xlink:title="metasomal tergite 1" id="ABBRID0EE4CK" xlink:type="simple">T1</abbrev> length/apical width ~ 1.2. <abbrev xmlns:xlink="http://www.w3.org/1999/xlink" xlink:title="metasomal tergite 2" id="ABBRID0EI4CK" xlink:type="simple">T2</abbrev> length/apical width 0.7. <abbrev xmlns:xlink="http://www.w3.org/1999/xlink" xlink:title="metasomal tergite 3" id="ABBRID0EM4CK" xlink:type="simple">T3</abbrev> length/apical width 0.6. Mid-longitudinal carina extending until basal 0.7 of <abbrev xmlns:xlink="http://www.w3.org/1999/xlink" xlink:title="metasomal tergite 3" id="ABBRID0EQ4CK" xlink:type="simple">T3</abbrev>. Metasoma sculpture: <abbrev xmlns:xlink="http://www.w3.org/1999/xlink" xlink:title="metasomal tergite 1" id="ABBRID0EU4CK" xlink:type="simple">T1</abbrev>, <abbrev xmlns:xlink="http://www.w3.org/1999/xlink" xlink:title="metasomal tergite 2" id="ABBRID0EY4CK" xlink:type="simple">T2</abbrev> and basal 0.7 of <abbrev xmlns:xlink="http://www.w3.org/1999/xlink" xlink:title="metasomal tergite 3" id="ABBRID0E34CK" xlink:type="simple">T3</abbrev> rugose-costate, sculpture weaker at <abbrev xmlns:xlink="http://www.w3.org/1999/xlink" xlink:title="metasomal tergite 3" id="ABBRID0EA5CK" xlink:type="simple">T3</abbrev>, remainder metasoma smooth. Ovipositor sheath/hind basitarsus 0.55. Apex of ovipositor sheaths roughly rounded; apical point present, distinct.</p><p><bold><italic>Color</italic></bold> (Figs <xref ref-type="fig" rid="F22">79–84</xref>). Brownish orange. Head and pronotal collar yellow, stemmaticum black. Antenna with basal 12 or 13 flagellomeres black, apical segments brownish orange; pedicel black; scape dark brown to black, ventrally brownish orange. Base of tibiae and tarsi 1–4 slightly lighter than remainder legs. Wings subhyaline; stigma and most veins orange to yellow; vein 1M almost entirely dark brown, veins 1CUa, r, 2RS, and apex of 2CUb brown; infuscate areas around base of vein 1M and below apex of vein 1-1A. Ovipositor sheaths dark brown.</p><p><bold>Male.</bold> Unknown.</p></tp:treatment-sec><tp:treatment-sec sec-type="diagnosis" id="SECID0ET5CK"><title>Diagnosis.</title><p><italic><tp:taxon-name><tp:taxon-name-part taxon-name-part-type="genus" reg="Aleiodes">Aleiodes</tp:taxon-name-part> <tp:taxon-name-part taxon-name-part-type="species" reg="taurus">taurus</tp:taxon-name-part></tp:taxon-name></italic> is most similar to <italic><tp:taxon-name><tp:taxon-name-part taxon-name-part-type="genus" reg="Aleiodes">A.</tp:taxon-name-part> <tp:taxon-name-part taxon-name-part-type="species" reg="gonodontivorus">gonodontivorus</tp:taxon-name-part></tp:taxon-name></italic>. The main distinguishing characters are the differently shaped second submarginal cell, long and widening apically, with vein 3RSa 2.1 × longer than vein 2RS (Fig. <xref ref-type="fig" rid="F22">83</xref>), and the propodeum with very short longitudinal carina (Fig. <xref ref-type="fig" rid="F22">84</xref>) in <italic><tp:taxon-name><tp:taxon-name-part taxon-name-part-type="genus" reg="Aleiodes">A.</tp:taxon-name-part> <tp:taxon-name-part taxon-name-part-type="species" reg="taurus">taurus</tp:taxon-name-part></tp:taxon-name></italic>. In <italic><tp:taxon-name><tp:taxon-name-part taxon-name-part-type="genus" reg="Aleiodes">A.</tp:taxon-name-part> <tp:taxon-name-part taxon-name-part-type="species" reg="gonodontivorus">gonodontivorus</tp:taxon-name-part></tp:taxon-name></italic> the vein 3RSa is at most 1.7 × longer than 2RS (Fig. <xref ref-type="fig" rid="F12">44</xref>), and the longitudinal carina of propodeum is nearly complete.</p><fig id="F22" position="float" orientation="portrait"><object-id xmlns:xlink="http://www.w3.org/1999/xlink" content-type="doi" xlink:type="simple">10.3897/zookeys.964.56131.figures79-84</object-id><object-id xmlns:xlink="http://www.w3.org/1999/xlink" content-type="arpha" xlink:type="simple">D85FDF28-F214-53BD-89DB-ADA24993AF36</object-id><label>Figures 79–84.</label><caption><p><italic><tp:taxon-name><tp:taxon-name-part taxon-name-part-type="genus" reg="Aleiodes">Aleiodes</tp:taxon-name-part> <tp:taxon-name-part taxon-name-part-type="species" reg="taurus">taurus</tp:taxon-name-part></tp:taxon-name></italic> sp. nov. <bold>79</bold> lateral habitus <bold>80</bold> head, dorsal view <bold>81</bold> dorsal habitus <bold>82</bold> ovipositor sheaths showing rounded ends with apical point <bold>83</bold> wings <bold>84</bold> propodeum, dorsal view.</p></caption><graphic xmlns:xlink="http://www.w3.org/1999/xlink" xlink:href="zookeys-964-041-g022.jpg" position="float" orientation="portrait" xlink:type="simple" id="oo_446887.jpg"><uri content-type="original_file" xlink:type="simple">https://binary.pensoft.net/fig/446887</uri></graphic></fig></tp:treatment-sec><tp:treatment-sec sec-type="distribution" id="SECID0EVBDK"><title>Distribution.</title><p>This species is known only from the type-locality in Brazil.</p></tp:treatment-sec><tp:treatment-sec sec-type="etymology" id="SECID0E1BDK"><title>Etymology.</title><p>The name is from the Latin word <italic><tp:taxon-name><tp:taxon-name-part taxon-name-part-type="genus" reg="Aleiodes"/><tp:taxon-name-part taxon-name-part-type="species" reg="taurus">taurus</tp:taxon-name-part></tp:taxon-name></italic> meaning bull, being a reference to the collecting locality. The holotype was collected in a forest fragment at the research station of the Brazilian Agricultural Research Corporation - EMBRAPA, formerly a farm named Fazenda Canchim, in which a breed of beef cattle was developed, the Canchim, between 1940 and 1970. This area now comprises one of the largest remaining fragments of forest in the municipality of São Carlos.</p></tp:treatment-sec><tp:treatment-sec><!--Section generated to contain objects referenced in tp:taxon-treatment.--><fig id="F12" position="float" orientation="portrait"><object-id xmlns:xlink="http://www.w3.org/1999/xlink" content-type="doi" xlink:type="simple">10.3897/zookeys.964.56131.figures41-47</object-id><object-id xmlns:xlink="http://www.w3.org/1999/xlink" content-type="arpha" xlink:type="simple">9D834A2D-536E-5ED3-A0D0-6FB1B0000420</object-id><label>Figures 41–47.</label><caption><p><italic><tp:taxon-name><tp:taxon-name-part taxon-name-part-type="genus" reg="Aleiodes">Aleiodes</tp:taxon-name-part> <tp:taxon-name-part taxon-name-part-type="species" reg="gonodontivorus">gonodontivorus</tp:taxon-name-part></tp:taxon-name></italic> sp. nov. <bold>41</bold> lateral habitus <bold>42</bold> head, anterior view <bold>43</bold> head, lateral view <bold>44</bold> wings <bold>45</bold> head, dorsal view <bold>46</bold> apex of metasoma showing ovipositor and sheath with apical point <bold>47</bold> fore wing basally.</p></caption><graphic xmlns:xlink="http://www.w3.org/1999/xlink" xlink:href="zookeys-964-041-g012.jpg" position="float" orientation="portrait" xlink:type="simple" id="oo_446877.jpg"><uri content-type="original_file" xlink:type="simple">https://binary.pensoft.net/fig/446877</uri></graphic></fig></tp:treatment-sec></tp:taxon-treatment>
